# Supplementary material for: Cytokinin depends on GA biosynthesis and signaling to regulate different aspects of vegetative phase change in Arabidopsis
Source: Nat Commun. 2025 Jul 8;16:6292. doi: 10.1038/s41467-025-61507-5 (PMC12238502; doi:10.1038/s41467-025-61507-5)
Supplement: Supplementary file 4 — Source Data [file 41467_2025_61507_MOESM4_ESM.zip]

Archive with 3 entries (3 files):
- Werner et al_Source data_Ct values.xlsx
- Werner et al_Source data_Figures.xlsx
- Werner et al_Source data_Supplemental Figures.xlsx
