# Supplementary material for: Cytokinin depends on GA biosynthesis and signaling to regulate different aspects of vegetative phase change in Arabidopsis
Source: Nat Commun. 2025 Jul 8;16:6292. doi: 10.1038/s41467-025-61507-5 (PMC12238502; doi:10.1038/s41467-025-61507-5)
Supplement: Supplementary file 4 — Source Data [file 41467_2025_61507_MOESM4_ESM.zip › Werner et al_Source data_Ct values.xlsx]

## Sheet: Fig3c,f,i,S2c_Ct
	TAFII15		PP2AA2		GA1		GA3		GA20OX2		GA3OX1		GA2OX1				TAFII15		PP2AA2		GA2		KAO1		KAO2		GA20OX1		GA3OX2		GA2OX2
Time point	Mock	Treated	Mock	Treated	Mock	Treated	Mock	Treated	Mock	Treated	Mock	Treated	Mock	Treated		Time point	Mock	Treated	Mock	Treated	Mock	Treated	Mock	Treated	Mock	Treated	Mock	Treated	Mock	Treated	Mock	Treated
0 h	20.1789		21.8002		29.9504		22.5902		31.9284		25.5911		30.7952			0 h	20.4769		21.9716		25.5593		22.5417		21.8141		32.0388		29.3184		23.5906
	20.0469		21.7848		29.6627		22.6919		31.867		25.5558		30.4347				20.5694		22.1206		25.7289		22.5983		21.8315		31.9275		32.8225		22.9526
	20.5308		21.7333		30.4746		22.916		32.1452		26.0418		29.8731				20.8411		22.443		25.3136		22.7989		22.5758		32.2007		28.693		23.7757
	19.9993		21.6271		29.8959		22.4871		31.7377		25.7558		30.0308				20.8518		22.5152		25.6252		22.8793		22.2003		32.5729		28.6484		23.7318
	19.8959		21.6167		29.4905		22.5685		31.5065		25.4913		29.8775				21.0545		22.8165		26.3576		23.0495		22.6766		32.5759		-		24.0851
	20.0485		21.6736		30.2296		22.5951		32.2991		25.7059		29.7244				20.5615		21.9314		24.8841		22.5407		21.9131		32.1323		27.9075		24.0387
0.5 h	20.1416	20.0133	21.808	21.7194	29.8418	29.4637	22.5564	22.4069	32.0181	29.6565	26.1233	24.8351	29.977	29.6647		0.5 h	20.2302	20.1347	21.8764	21.864	24.9619	24.507	22.3455	22.3343	21.6563	21.5931	32.1869	30.3924	29.1895	27.416	23.7421	22.9095
	20.4309	20.2306	21.9761	21.7899	29.9617	29.9372	22.7752	22.6433	31.7868	30.5794	25.6843	25.3185	30.64	30.0395			20.3608	20.0984	22.1872	21.795	25.1851	24.5386	22.5682	22.0923	21.6448	21.5611	32.5665	29.557	28.1006	26.1499	23.6668	22.9329
	20.1291	19.8781	21.7952	21.5763	29.5415	29.0267	22.6226	22.1917	31.4899	29.7676	25.3463	24.7027	29.4914	29.9447			20.7095	20.4415	22.5858	22.0892	25.2084	24.5508	22.7747	22.5406	22.3427	21.9241	32.5454	29.6871	27.8677	27.5353	24.0891	23.5318
	19.821	19.8706	21.5606	21.5966	30.2777	29.9873	22.4073	22.225	31.8369	29.577	25.525	24.7718	30.3272	29.6906			20.5613	20.4189	22.4418	22.1923	25.2174	24.786	22.6083	22.5758	22.0858	21.9107	32.2272	30.3858	27.6721	27.8551	24.2579	23.129
	19.9179	20.1568	21.5714	21.8126	29.5821	30.6626	22.571	22.6205	30.9657	31.1169	25.6023	24.7258	31.9862	30.8039			20.4486	20.6237	22.2154	22.4504	24.8007	24.8393	22.6488	22.7123	21.9435	22.4463	31.7954	30.2194	-	27.5409	24.2475	24.0768
	19.8912	20.4458	21.5995	21.8546	29.9774	29.6153	22.504	22.7137	31.8531	30.1732	25.8088	24.8312	31.9566	29.8019			20.5759	20.5524	22.287	22.0795	25.7478	24.8212	22.6856	22.5966	22.0644	22.0662	32.378	30.1585	-	-	23.8032	23.619
1 h	20.3319	20.2279	21.9525	21.9286	29.8448	29.1279	22.6919	22.5069	34.7235	31.144	26.0162	24.3345	30.2945	30.1749		1 h	20.2617	20.7435	21.987	22.5473	24.7218	24.4761	22.3082	22.7524	21.7988	22.7062	32.6076	29.4229	27.7317	26.9938	24.4738	23.9621
	20.4002	20.4432	22.0552	21.9832	30.1264	29.5185	22.7337	22.513	36.5856	31.177	26.0357	24.7601	31.7067	31.3723			21.4911	20.6206	22.8011	22.4705	25.7085	24.3088	23.2719	22.6168	23.4751	22.3876	32.5088	29.7336	28.7774	26.8487	25.1814	23.4227
	20.0414	19.9195	21.7144	21.712	29.7062	28.7306	22.0608	22.1625	32.7571	31.1	25.1307	24.0603	29.8712	30.777			20.2914	20.6264	22.0684	22.4109	25.1188	24.5138	22.4158	22.5867	21.9165	22.4833	32.4489	30.5182	27.5819	26.6503	24.7933	24.0776
	20.1027	20.8634	21.7647	21.7627	30.4642	28.7872	22.4326	22.7286	34.9386	30.8695	25.4944	24.5338	29.9755	30.708			20.6247	20.8373	22.4877	22.6155	25.5052	24.6794	22.7206	22.8612	22.5351	22.6714	35.2753	29.7535	28.3459	27.4417	24.7649	23.8939
	20.4903	19.7705	21.9658	21.3759	30.4822	28.4904	22.721	21.7847	34.506	30.0306	25.8155	23.7895	30.4572	30.0622			20.6156	20.823	22.6197	22.5937	25.4842	24.7442	22.7574	22.7879	22.5771	22.7271	32.9599	30.5257	28.2077	27.2145	24.9284	24.0838
	20.0938	19.6567	21.7079	21.3096	29.7159	28.8493	22.5599	21.7326	32.6582	30.6897	25.1235	23.9287	31.6604	30.1121			20.7327	20.5507	22.5764	22.1149	25.2474	24.5959	22.911	22.5268	22.5569	22.1541	31.8558	30.0177	27.5554	26.8991	25.2888	23.3905
2 h	19.9784	20.3049	21.7622	21.9633	30.4989	28.0679	22.1192	22.5176	32.451	30.6401	25.0844	23.5548	30.3427	31.13		2 h	20.5464	20.208	22.1958	21.8763	25.6234	23.8835	23.0735	22.6517	23.2688	22.7997	32.6263	30.6223	32.2624	27.7207	25.6564	24.429
	20.2589	19.9833	21.95	21.619	30.4159	28.8823	22.5402	22.2917	34.5513	30.7787	25.6165	23.652	31.019	30.6393			19.9406	19.8406	21.7933	21.6359	25.0716	24.2773	22.6032	22.4124	22.3659	22.53	32.0582	29.9332	27.5441	27.4915	25.5386	24.3404
	20.6071	21.5394	22.39	23.0355	29.9242	30.6179	22.9519	23.921	35.6116	32.5815	26.4553	28.1347	30.9368	31.9317			20.6051	20.1179	22.5412	21.8116	26.2387	24.0332	23.0315	22.7085	23.3255	22.9142	35.2329	30.5737	-	28.3453	26.1126	24.4187
	19.7945	20.1878	21.5954	21.8102	30.1177	28.8855	22.1084	22.2983	33.007	31.5507	25.1071	24.1642	30.3456	30.9161			20.5041	20.496	22.2493	22.1381	25.525	24.77	22.8832	22.9873	23.0131	23.294	35.8327	31.0789	28.584	28.3322	25.7266	24.5403
	19.847	19.7133	21.6526	21.3786	29.7313	28.1693	22.2898	21.9113	33.4347	31.2831	25.2905	23.327	30.7511	30.8974			20.4023	20.305	22.4469	21.9333	25.7214	24.5272	22.7892	22.6472	22.787	22.7888	33.6713	29.9958	29.0397	29.1007	25.6804	24.5688
	20.0356	20.0345	21.8609	21.7368	31.0961	28.734	22.2666	22.3615	32.6576	30.4436	25.5196	24.004	31.9191	30.2753			20.4545	20.1275	22.5622	21.8866	25.6073	24.2294	22.8588	22.676	23.3178	23.0465	32.5481	30.37	28.1657	28.7501	25.7026	24.5373

## Sheet: Fig3a,b,d,e,g,h,S1,S2a,b_Ct
		TAFII15	PP2AA2	GA1	GA2	GA3	KAO1	KAO2	GA20OX1	GA20OX2	GA3OX1	GA3OX2	GA2OX1	GA2OX2
7 dag	Col-0	20.5594	21.3056	25.7668	21.85	23.056	23.5486	22.2538	23.6419	23.9377	24.1427	26.7251	24.7705	24.5169
		21.6884	21.9046	26.8276	22.69	24.3891	23.9085	23.2421	26.35	25.4981	25.4954	29.4715	25.7702	25.78
		20.7881	21.6717	25.7867	21.69	23.5135	23.9993	22.8155	24.7188	24.1115	24.5269	26.9395	24.68	23.838
		20.8046	21.559	25.9963	21.77	23.4002	23.7736	22.8191	25.0225	24.2929	24.1917	27.0607	24.6318	22.8353
		21.0898	21.6544	26.1164	21.96	24.0298	24.0149	23.1253	24.6847	24.4079	24.8055	26.9331	25.0272	24.318
		20.498	21.2521	26.4343	21.99	23.053	23.4191	22.1722	23.6663	23.4628	24.9647	26.5915	24.9737	25.014
	CKX1ox	21.1664	22.1135	28.7577	23.69	24.3345	27.9891	28.5356	29.1667	25.3457	26.5119	31.839	27.9334	26.9386
		20.6367	21.6755	27.0026	23.48	23.5753	23.8543	22.8196	26.2042	24.2617	26.2288	26.3113	26.6113	27.2497
		20.7338	21.6434	26.5691	22.19	23.4283	23.5594	22.6553	26.7839	23.3673	26.3883	26.4033	26.5163	25.7809
		20.7239	21.8025	26.5866	22.96	23.4017	23.9523	22.9131	26.1932	23.9519	25.9281	27.142	26.5769	26.316
		20.6611	21.6212	26.7156	22.52	23.5055	23.8959	22.7585	26.7789	24.3769	26.1686	26.4501	26.5906	26.8597
		20.7756	21.6582	26.5789	22.63	23.6491	23.8358	23.0474	27.0446	23.986	26.526	26.6024	26.8543	25.2699
	ahk2 ahk3	20.5571	21.3254	25.8646	22.71	23.1613	23.5521	22.3486	26.1994	23.5945	25.7065	25.6396	26.3295	26.4129
		20.6195	21.5185	26.0616	22.73	23.057	23.5159	22.4976	27.0864	23.6894	25.6712	25.9022	26.858	25.4638
		20.5501	21.475	26.4841	22.69	23.0316	23.4895	22.5331	26.5991	23.4054	25.773	26.1241	26.4623	24.7289
		20.4967	21.4561	26.3472	22.36	23.0474	23.4332	22.53	26.2275	23.6825	25.4716	26.7934	26.6896	26.2132
		20.8682	21.7856	26.8508	22.6	23.6259	23.8236	22.9308	27.3442	25.3499	26.0025	27.5726	26.8102	25.8837
14 dag	Col-0	20.6535	21.5511	25.6661	22.62	23.3143	23.5274	22.4848	24.5675	22.596	23.2528	25.7016	25.9229	25.1497
		20.6686	21.5271	25.8898	22.57	23.1338	23.4899	22.2123	24.8866	24.235	23.7647	25.8043	26.5934	25.9809
		20.7316	21.5955	26.1554	22.71	23.617	23.8883	22.5893	24.9947	23.7469	24.5776	26.2442	26.1894	25.9419
		21.4496	22.2215	26.3532	23.05	23.9902	24.5861	23.117	24.9438	24.493	23.6789	27.6606	26.5877	24.493
		20.6496	21.5379	25.7202	22.09	23.1396	23.0741	22.513	24.5531	23.1092	22.8107	26.812	26.7196	24.0055
		20.6087	21.5423	25.5971	22.42	23.2324	23.4097	22.1096	23.767	24.1247	22.9229	25.5699	25.7032	25.3865
	CKX1ox	20.8786	21.6893	26.7555	22.91	23.385	23.8339	23.2918	27.3468	23.8253	25.4409	30.101	27.6515	24.5232
		20.6516	21.6036	26.6657	22.72	23.0102	23.661	22.7607	26.817	22.9409	25.3022	29.9994	27.4885	24.8587
		20.7373	21.7637	26.7942	23.28	23.6988	23.6676	22.7689	26.0792	23.8183	24.3138	28.6448	28.4804	26.8527
		20.7128	21.6889	26.8103	23.1	23.5133	23.8168	22.7276	26.3692	23.6823	24.1483	28.7404	27.9388	25.3395
		20.7928	21.5825	26.8513	23.14	23.5946	23.4605	22.5632	25.9299	24.3489	24.7023	28.1324	28.491	27.1993
		20.5582	21.5198	26.4246	22.59	23.0897	23.5062	22.5253	25.5956	23.9739	23.8113	28.5993	27.4378	26.6477
	ahk2 ahk3	21.2667	22.1699	26.3363	23.6	24.4997	24.5498	23.4918	24.1888	24.9958	24.4232	26.8813	25.9436	25.8438
		22.4914	22.3894	26.188	24.89	25.4461	25.1171	24.2217	27.045	25.4124	26.194	29.3004	28.7618	25.6345
		20.683	21.5365	25.6507	23.1	23.6542	23.3025	22.4344	25.6051	22.8911	25.0467	27.0246	27.894	26.8602
		22.353	22.0171	27.2873	23.94	24.6125	24.651	25.4196	27.7776	24.5808	27.0924	29.1956	29.6833	27.808
		20.8313	21.7326	25.8634	23.56	23.8471	23.5736	22.5701	25.6781	23.8453	25.575	27.1763	28.2328	27.1512
		20.7237	21.5458	25.7215	23.33	23.5659	23.5471	22.5982	25.8267	23.0147	24.8866	27.4751	27.5115	24.6576
21 dag	Col-0	22.3436	22.9452	27.607	24.08	25.9008	25.6287	24.8449	26.5523	24.4274	24.6095	28.3967	27.7818	27.3706
		20.9846	22.0061	26.301	22.61	23.9695	23.816	22.4748	24.4759	22.666	22.7027	26.6187	26.1906	25.8813
		21.0592	22.0506	26.6409	22.55	24.2753	24.0078	22.7415	24.6464	21.9035	22.7915	27.5162	26.2668	25.7019
		20.574	21.5858	25.6519	22.17	23.4949	23.6141	22.1608	24.2578	21.0025	22.3918	26.9098	26.121	25.9116
		20.8004	21.6913	25.6957	22.31	23.356	23.4561	21.9843	24.2667	21.3755	22.4992	26.9815	26.4968	25.6166
		21.937	22.7882	27.4795	23.66	25.6785	24.8946	23.7045	25.9299	23.875	24.1862	28.319	28.0125	26.9625
	CKX1ox	21.3791	22.2391	28.5762	24.53	24.8974	27.3954	24.9311	26.4042	26.9284	26.4928	31.8855	31.8822	27.6122
		23.5135	22.1805	28.5365	23.98	25.3068	24.6406	25.8868	26.8747	26.5465	24.9877	33.1781	32.3184	27.383
		21.9902	25.4042	30.7903	36.58	26.9642	33.1187	23.938	31.8664	28.6063	26.9081	34.7243	29.6799	27.4671
		21.5057	22.1735	27.6552	23.77	24.6072	24.1229	29.1234	25.9234	24.8159	23.5097	30.8764	30.5731	27.6254
	ahk2 ahk3	20.8839	22.1812	26.0511	23.43	23.7256	23.708	22.2025	25.3458	22.8903	23.8644	27.6363	28.6491	27.0758
		21.0244	22.0396	25.9171	23.16	24.1528	23.8367	22.5035	25.7345	24.3101	23.522	27.6583	29.3319	26.7333
		22.0482	22.4757	26.827	24.01	25.9022	25.0942	26.7211	27.8651	25.2265	25.7195	32.5205	30.6607	27.6475
		20.7595	21.7689	25.5771	22.96	23.515	23.1418	22.2908	25.5287	23.5057	23.457	27.7729	29.2116	26.472
		20.7547	21.7909	25.3181	23.29	23.8036	23.1147	22.0443	25.3534	23.4743	23.7991	27.6257	29.158	26.1445

## Sheet: FigS7a_Ct
	TAFII15	PP2AA2	GAI 3'	GAI T-DNA spanning	GAI 5'
Col-0	23.6454	23.851	27.4907	23.7939	24.5882
	23.6267	23.7819	25.6989	22.392	22.6494
	24.0427	24.0427	25.8122	22.3448	23.0209
	23.5504	23.7608	25.6232	22.0566	22.8056
gai	23.7016	23.8597	25.5783	-	37.5064
	23.6179	23.8219	25.4424	38.3075	36.9421
	25.0655	25.0655	27.3825	-	38.8003
	23.5504	23.7315	25.2081	39.5	36.8587
