# Supplementary material for: Cytokinin depends on GA biosynthesis and signaling to regulate different aspects of vegetative phase change in Arabidopsis
Source: Nat Commun. 2025 Jul 8;16:6292. doi: 10.1038/s41467-025-61507-5 (PMC12238502; doi:10.1038/s41467-025-61507-5)
Supplement: Supplementary file 4 — Source Data [file 41467_2025_61507_MOESM4_ESM.zip › Werner et al_Source data_Figures.xlsx]

## Sheet: Fig1a,c
1a					1c
Col-0	rock2	ga1	rock2 ga1		Col-0	rock2	ga3ox1 ga3ox2	rock2 ga3ox1,2
8	7	-	-		8	6	23	24
7	6	-	-		11	7	22	21
7	6	-	-		8	5	22	23
9	7	-	-		7	8	21	20
7	6	-	-		8	5	21	21
8	6	-	-		6	6	17	20
10	5	-	-		8	6	22	22
8	6	-	-		7	7	22	19
10	8	-	-		7	6	20	21
9	6	-	-		6	6	18	21
8	7	-	-		8	5	19	24
10	6	-	-		8	6	22	20
7	6	-	-		9	6	20	22
7	7	-	-		7	6	20	23
6	6	-	-		7	5	19	21
8	6	-	-		7	5	21	19
9	5	-	-		5	7	23	25
6	5	-	-		6	7	22	20
7	7	-	-		6	5	22	20
7	5	-	-		6	6	23	21
8	5	-	-		7	5	19	19
8	8	-	-		8	5	20	20
7	6	-	-		7	6	18	23
7	6	-	-		7	5	22	22
7	6	-	-		8	6	22	21
8	8	-	-		6	7	22	21
	6	-	-		8	5	19	21
	6	-	-		5	6	23	20

## Sheet: Stat_Fig1a,c
1a
Mann Whitney test
P value	<0,0001
Exact or approximate P value?	Exact
P value summary	****
Significantly different (P < 0.05)?	Yes
One- or two-tailed P value?	Two-tailed
Sum of ranks in column A,B	981 , 504
Mann-Whitney U	98
1c
Kruskal-Wallis test
P value	<0,0001
Exact or approximate P value?	Approximate
P value summary	****
Do the medians vary signif. (P < 0.05)?	Yes
Number of groups	4
Kruskal-Wallis statistic	88.19
Two-stage linear step-up procedure of Benjamini, Krieger and Yekutieli	q value
Col-0 vs. rock2	0.0205
Col-0 vs. ga3ox1,2	<0,0001
Col-0 vs. rock2 ga3ox1,2	<0,0001
rock2 vs. ga3ox1,2	<0,0001
rock2 vs. rock2 ga3ox1,2	<0,0001
ga3ox1,2 vs. rock2 ga3ox1,2	0.3097

## Sheet: Fig1b,d
1b														1d
	Leaf 4			Leaf 5			Leaf 6			Leaf 7					Leaf 4			Leaf 5			Leaf 6			Leaf 7
Genotype	Length [cm]	Width [cm]	Ratio	Length [cm]	Width [cm]	Ratio	Length [cm]	Width [cm]	Ratio	Length [cm]	Width [cm]	Ratio		Genotype	Length [cm]	Width [cm]	Ratio	Length [cm]	Width [cm]	Ratio	Length [cm]	Width [cm]	Ratio	Length [cm]	Width [cm]	Ratio
Col-0	1.524	1.109	1.37421	1.57	1.165	1.34764	1.976	1.581	1.24984	2.232	1.68	1.32857		Col-0	1.252	1.009	1.24083	1.41	0.899	1.56841	1.412	1.139	1.23968	1.923	1.303	1.47583
Col-0	1.702	1.155	1.47359	1.692	1.079	1.56812	2.17	1.436	1.51114	2.403	1.581	1.51992		Col-0	1.314	1.027	1.27945	1.607	1.057	1.52034	1.905	1.142	1.66813	2.094	1.497	1.3988
Col-0	1.506	1.249	1.20576	1.891	1.207	1.56669	1.658	1.303	1.27245	2.396	1.703	1.40693		Col-0	1.224	0.861	1.4216	1.369	0.971	1.40989	1.778	1.199	1.4829	1.945	1.148	1.69425
Col-0	1.48	1.033	1.43272	1.613	1.07	1.50748	1.805	1.38	1.30797	2.235	1.667	1.34073		Col-0	1.311	0.878	1.49317	1.386	0.923	1.50163	1.556	1.141	1.36372	1.861	1.349	1.37954
Col-0	1.519	0.973	1.56115	1.929	1.369	1.40906	2.221	1.633	1.36007	2.189	1.404	1.55912		Col-0	1.391	1.04	1.3375	-	-	-	1.711	1.255	1.36335	1.656	1.369	1.20964
Col-0	1.68	1.152	1.45833	1.882	1.368	1.37573	2.061	1.149	1.79373	2.535	1.731	1.46447		Col-0	-	-	-	1.601	1.151	1.39096	1.733	1.316	1.31687	1.974	1.302	1.51613
Col-0	1.489	1.143	1.30271	-	-	-	2.042	1.469	1.39006	2.37	1.452	1.63223		Col-0	1.295	0.958	1.35177	1.552	1.136	1.3662	1.831	1.007	1.81827	1.569	1.173	1.3376
Col-0	1.898	1.387	1.36842	2.009	1.376	1.46003	2.111	1.469	1.43703	2.384	1.332	1.78979		Col-0	1.063	1	1.063	1.665	1.129	1.47476	1.651	0.951	1.73607	1.779	1.053	1.68946
Col-0	1.378	1.111	1.24032	2.326	1.411	1.64848	2.236	1.45	1.54207	2.354	1.671	1.40874		Col-0	1.042	0.78	1.3359	1.175	0.821	1.43118	1.499	0.992	1.51109	1.915	1.187	1.61331
Col-0	1.856	1.145	1.62096	1.944	1.487	1.30733	2.279	1.512	1.50728	2.4	1.511	1.58835		Col-0	1.571	1.024	1.53418	1.737	1.286	1.3507	2.136	1.27	1.68189	2.349	1.448	1.62224
Col-0	1.793	1.378	1.30116	1.799	1.426	1.26157	2.035	1.289	1.57874	2.068	1.403	1.47398		Col-0	1.218	0.87	1.4	1.567	0.997	1.57172	1.559	1.116	1.39695	2.22	1.224	1.81373
Col-0	1.856	1.263	1.46952	2.037	1.186	1.71754	2.216	1.495	1.48227	2.346	1.753	1.33828		Col-0	1.158	0.819	1.41392	1.521	0.885	1.71864	1.761	1.152	1.52865	2.067	1.352	1.52885
Col-0	1.662	1.125	1.47733	1.593	1.208	1.31871	1.993	1.244	1.60209	2.495	1.626	1.53444		Col-0	1.319	1.063	1.24083	1.483	1.08	1.37315	1.633	1.131	1.44385	2.171	1.332	1.62988
Col-0	1.631	1.393	1.17085	2.034	1.257	1.61814	2.048	1.247	1.64234	2.292	1.581	1.44972		Col-0	0.929	0.789	1.17744	1.259	0.884	1.42421	1.665	1.177	1.41461	1.693	1.156	1.46453
Col-0	1.556	1.115	1.39552	1.542	1.235	1.24858	1.985	1.303	1.52341	2.472	1.586	1.55864		Col-0	1.304	0.946	1.37844	1.7	1.132	1.50177	1.786	1.241	1.43916	1.983	1.27	1.56142
Col-0	1.313	0.878	1.49544	1.616	1.232	1.31169	2.011	1.158	1.73661	2.426	1.384	1.75289		Col-0	1.318	0.95	1.38737	1.514	1.046	1.44742	1.736	1.365	1.27179	2.099	1.506	1.39376
Col-0	1.719	1.241	1.38517	1.964	1.278	1.53678	2.319	1.575	1.47238	2.636	1.671	1.5775		Col-0	1.672	1.367	1.22312	1.955	1.469	1.33084	2.679	1.465	1.82867	2.945	1.418	2.07687
Col-0	1.564	1.22	1.28197	1.864	1.204	1.54817	2.129	1.597	1.33312	2.421	1.704	1.42077		Col-0	1.052	0.779	1.35045	1.23	1.039	1.18383	1.929	1.294	1.49073	2.247	1.399	1.60615
Col-0	1.515	1.142	1.32662	1.664	1.048	1.58779	1.854	1.311	1.41419	2.386	1.684	1.41686		Col-0	1.279	0.941	1.35919	1.589	1.088	1.46048	1.871	1.482	1.26248	2.105	1.407	1.49609
Col-0	1.828	1.14	1.60351	1.86	1.266	1.46919	2.235	1.614	1.38476	2.521	1.555	1.62122		Col-0	1.422	1.144	1.24301	1.721	1.329	1.29496	2.775	1.565	1.77316	2.926	1.639	1.78523
Col-0	1.453	1.149	1.26458	1.899	1.337	1.42034	1.901	1.434	1.32566	2.722	1.62	1.68025		Col-0	1.409	1.01	1.39505	1.478	1.139	1.29763	1.693	1.041	1.62632	1.917	1.143	1.67717
Col-0	1.544	1.207	1.2792	1.899	1.325	1.43321	2.02	1.315	1.53612	2.54	1.766	1.43828		Col-0	1.246	1.13	1.10265	1.817	1.082	1.6793	1.946	1.317	1.4776	2.206	1.378	1.60087
Col-0	-	-	-	1.515	1.156	1.31055	1.876	1.234	1.52026	1.719	1.149	1.49608		Col-0	1.395	1.029	1.35569	1.803	1.158	1.55699	2.091	1.382	1.51302	2.588	1.506	1.71846
Col-0	1.679	1.132	1.48322	2.022	1.248	1.62019	1.777	0.946	1.87844	1.878	1.215	1.54568		Col-0	1.298	0.983	1.32045	1.851	1.251	1.47962	2.119	1.496	1.41644	2.736	1.46	1.87397
Col-0	1.512	1.12	1.35	1.889	1.4	1.34929	2.047	1.095	1.86941	2.358	1.286	1.83359		Col-0	1.295	0.953	1.35887	2.199	1.068	2.05899	2.092	1.291	1.62045	2.688	1.48	1.81622
Col-0	1.116	0.843	1.32384	1.262	0.804	1.56965	1.371	0.87	1.57586	-	-	-		Col-0	1.475	0.943	1.56416	1.633	1.272	1.28381	2.087	1.483	1.40728	2.65	1.566	1.69221
Col-0	1.039	0.923	1.12568	1.243	0.866	1.43533	1.415	0.991	1.42785	1.624	1.133	1.43336		Col-0	1.229	0.912	1.34759	1.633	1.191	1.37112	0.495	0.355	1.39437	2.514	1.273	1.97486
Col-0	1.347	0.969	1.39009	1.658	1.023	1.62072	1.532	1.064	1.43985	1.973	1.229	1.60537		Col-0	1.479	1.013	1.46002	1.673	1.08	1.54907	1.231	0.772	1.59456	1.919	1.352	1.41938
Col-0	1.281	0.977	1.31116	1.372	0.787	1.74333	1.706	0.954	1.78826	1.694	1.043	1.62416		Col-0	1.853	1.099	1.68608	1.834	1.112	1.64928	1.965	1.292	1.5209	2.392	1.615	1.48111
Col-0	0.698	0.6	1.16333	0.998	0.714	1.39776	1.412	0.97	1.45567	1.879	1.296	1.44985		rock2	1.497	0.951	1.57413	1.852	0.924	2.00433	1.971	1.317	1.49658	1.941	1.267	1.53197
Col-0	1.199	0.944	1.27013	0.988	0.763	1.29489	1.367	1.05	1.3019	1.894	1.141	1.65995		rock2	1.812	1.167	1.5527	2.052	1.158	1.77202	2.199	1.421	1.5475	2.596	1.537	1.689
Col-0	1.314	0.982	1.33809	1.552	1.12	1.38571	1.857	1.397	1.32928	2	1.319	1.5163		rock2	1.523	1.106	1.37703	1.916	1.218	1.57307	1.795	1.021	1.75808	1.955	1.055	1.85308
Col-0	1.14	0.875	1.30286	1.119	0.762	1.4685	1.312	0.899	1.4594	1.375	0.856	1.60631		rock2	1.721	1.143	1.50569	1.706	1.137	1.50044	2.272	1.347	1.68671	2.287	1.425	1.60491
rock2	1.239	1.007	1.23039	2.047	1.322	1.54841	2.214	1.616	1.37005	2.989	1.722	1.73577		rock2	1.679	1.239	1.35513	2.063	1.349	1.52928	2.11	1.404	1.50285	2.111	1.14	1.85175
rock2	1.788	1.206	1.48259	-	-	-	2.119	1.354	1.56499	2.687	1.667	1.61188		rock2	1.836	1.117	1.64369	1.803	0.896	2.01228	2.242	1.371	1.6353	2.235	1.401	1.59529
rock2	1.523	1.118	1.36225	2.138	1.246	1.71589	2.51	1.461	1.718	2.838	1.728	1.64236		rock2	1.684	0.952	1.76891	-	-	-	2.196	1.293	1.69838	2.355	1.263	1.86461
rock2	1.839	1.268	1.45032	2.301	1.445	1.59239	-	-	-	2.419	1.423	1.69993		rock2	-	-	-	2.013	1.206	1.66915	2.123	1.32	1.60833	2.239	1.166	1.92024
rock2	1.718	1.259	1.36458	2.495	1.584	1.57513	2.642	1.547	1.70782	2.807	1.746	1.60767		rock2	1.722	1.065	1.6169	1.836	1.108	1.65704	1.936	1.126	1.71936	2.31	1.251	1.84652
rock2	1.698	1.401	1.21199	2.223	1.419	1.5666	2.654	1.567	1.69368	2.734	1.799	1.51973		rock2	1.45	0.96	1.51042	1.486	0.96	1.54792	1.811	1.05	1.72476	1.996	1.326	1.50528
rock2	2.688	1.776	1.51351	2.898	1.651	1.7553	3.514	2.012	1.74652	3.878	2.186	1.77402		rock2	-	-	-	1.511	0.981	1.54027	1.924	1.334	1.44228	2.53	1.285	1.96887
rock2	2.009	1.34	1.49925	2.121	1.301	1.63028	2.552	1.685	1.51454	3.224	1.877	1.71763		rock2	1.609	1.175	1.36936	2.009	1.297	1.54896	2.669	1.456	1.8331	2.778	1.247	2.22775
rock2	2.105	1.327	1.58628	2.253	1.487	1.51513	2.583	1.569	1.64627	2.657	1.565	1.69776		rock2	1.733	1.021	1.69736	1.926	1.059	1.8187	2.135	1.226	1.74144	2.39	1.249	1.91353
rock2	1.676	1.089	1.53903	1.722	0.972	1.7716	1.983	1.346	1.47325	2.378	1.45	1.64		rock2	1.287	0.945	1.3619	1.702	1.185	1.43629	1.838	1.288	1.42702	1.813	1.175	1.54298
rock2	1.469	1.153	1.27407	2.392	1.362	1.75624	2.165	1.32	1.64015	2.02	1.156	1.7474		rock2	1.585	1.096	1.44617	1.987	1.431	1.38854	1.929	0.986	1.95639	2.098	1.217	1.72391
rock2	1.777	1.143	1.55468	2.06	1.316	1.56535	2.169	1.353	1.6031	2.46	1.358	1.81149		rock2	1.755	1.171	1.49872	2.083	1.125	1.85156	2.234	1.457	1.53329	2.732	1.579	1.73021
rock2	1.556	1.076	1.4461	1.706	0.974	1.75154	1.841	1.11	1.65856	2.286	1.251	1.82734		rock2	1.854	1.235	1.50121	2.202	1.234	1.78444	2.604	1.549	1.68108	2.491	1.526	1.63237
rock2	1.578	1.001	1.57642	2.212	1.278	1.73083	-	-	-	1.378	0.814	1.69287		rock2	1.664	1.153	1.44319	1.746	1.333	1.30983	1.934	1.24	1.55968	2.885	1.651	1.74743
rock2	1.796	1.047	1.71538	2.018	1.1	1.83455	2.067	1.197	1.72682	2.771	1.505	1.8412		rock2	2.219	1.368	1.62208	2.494	1.548	1.61111	2.506	1.46	1.71644	2.508	1.447	1.73324
rock2	1.813	1.199	1.51209	1.726	1.147	1.5048	1.971	1.171	1.68318	2.373	1.353	1.75388		rock2	1.543	0.99	1.55859	1.584	1.021	1.55142	2.219	1.144	1.93969	2.481	1.273	1.94894
rock2	1.788	1.152	1.55208	2.038	1.22	1.67049	2.461	1.391	1.76923	2.657	1.434	1.85286		rock2	1.874	1.205	1.55519	2.175	1.234	1.76256	2.585	1.383	1.86913	3.044	1.716	1.77389
rock2	1.738	1.212	1.43399	1.946	1.196	1.62709	2.331	1.287	1.81119	2.511	1.491	1.6841		rock2	-	-	-	2.107	1.115	1.88969	2.381	1.153	2.06505	2.593	1.44	1.80069
rock2	1.794	1.122	1.59893	1.919	1.204	1.59385	2.087	1.061	1.96701	2.374	1.283	1.85035		rock2	1.313	0.818	1.60513	1.462	0.857	1.70595	1.924	0.884	2.17647	2.173	1.423	1.52706
rock2	1.492	1.025	1.45561	1.74	1.104	1.57609	1.583	0.936	1.69124	2.266	1.153	1.96531		rock2	1.489	0.857	1.73746	1.983	1.108	1.78971	2.106	1.162	1.81239	2.631	1.371	1.91904
rock2	1.749	1.296	1.34954	2.161	1.188	1.81902	2.114	1.25	1.6912	2.488	1.367	1.82004		rock2	1.819	1.034	1.75919	2.049	1.043	1.96453	2.164	1.386	1.56133	2.388	1.301	1.83551
rock2	1.743	1.262	1.38114	1.778	1.08	1.6463	2.14	1.175	1.82128	2.539	1.484	1.71092		rock2	1.612	1.019	1.58194	2.11	1.122	1.88057	2.487	1.454	1.71045	2.665	1.564	1.70396
rock2	1.976	1.295	1.52587	2.086	1.152	1.81076	2.096	1.009	2.0773	3.027	1.651	1.83343		rock2	1.021	0.845	1.20828	1.335	0.823	1.62211	1.629	1.11	1.46757	2.169	1.514	1.43263
rock2	1.692	1.051	1.6099	2.124	1.272	1.66981	2.334	1.442	1.61859	2.568	1.476	1.73984		ga3ox1 ga3ox2	0.797	0.638	1.24922	0.852	0.627	1.35885	0.955	0.781	1.22279	0.92	0.655	1.40458
rock2	1.807	1.148	1.57404	1.897	1.166	1.62693	2.307	1.203	1.91771	2.637	1.44	1.83125		ga3ox1 ga3ox2	0.924	0.728	1.26923	0.929	0.651	1.42704	1.047	0.801	1.30712	1.059	0.815	1.29939
rock2	1.745	1.254	1.39155	2.091	1.376	1.51962	2.414	1.507	1.60186	2.767	1.533	1.80496		ga3ox1 ga3ox2	0.947	0.685	1.38248	1.099	0.77	1.42727	0.793	0.573	1.38394	0.969	0.674	1.43769
rock2	1.62	1.229	1.31814	1.947	1.277	1.52467	2.215	1.313	1.68698	2.083	1.291	1.61348		ga3ox1 ga3ox2	0.763	0.625	1.2208	0.819	0.632	1.29589	0.864	0.698	1.23782	1.086	0.711	1.52743
rock2	1.776	1.155	1.53766	2.073	1.275	1.62588	2.234	1.253	1.78292	2.427	1.463	1.65892		ga3ox1 ga3ox2	0.952	0.687	1.38574	0.856	0.676	1.26627	1.057	0.704	1.50142	1.041	0.79	1.31772
rock2	2.005	1.254	1.59888	2.137	1.219	1.75308	2.358	1.435	1.64321	2.686	1.456	1.84478		ga3ox1 ga3ox2	0.667	0.502	1.32869	0.713	0.616	1.15747	0.877	0.659	1.3308	0.833	0.605	1.37686
rock2	1.766	1.212	1.4571	1.966	1.411	1.39334	2.537	1.372	1.84913	2.494	1.299	1.91994		ga3ox1 ga3ox2	0.662	0.537	1.23277	0.661	0.634	1.04259	0.882	0.638	1.38245	0.887	0.626	1.41693
rock2	1.601	1.116	1.43459	1.682	1.051	1.60038	2.347	1.285	1.82646	2.363	1.309	1.80519		ga3ox1 ga3ox2	0.882206	0.704551	1.25215	0.906989	0.65953	1.3752	1.014	0.672	1.50893	1.153	0.795	1.45031
rock2	1.767	1.215	1.45432	2.076	1.048	1.98092	2.727	1.501	1.81679	2.5	1.244	2.00965		ga3ox1 ga3ox2	0.968686	0.736146	1.31589	0.625981	0.408069	1.53401	1.016	0.631	1.61014	1.245	0.751	1.65779
ga1	0.512	0.445	1.15056	0.46	0.416	1.10577	0.672	0.463	1.4514	0.736	0.509	1.44597		ga3ox1 ga3ox2	0.844453	0.581286	1.45273	0.849367	0.730763	1.1623	0.982	0.79	1.24304	1.209	0.783	1.54406
ga1	0.585	0.487	1.20123	0.726	0.614	1.18241	0.763	0.619	1.23263	0.743	0.439	1.69248		ga3ox1 ga3ox2	0.717718	0.592547	1.21124	1.02001	0.740309	1.37782	0.912	0.768	1.1875	1.309	0.781	1.67606
ga1	0.923	0.721	1.28017	0.912	0.635	1.43622	0.926	0.588	1.57483	0.901	0.667	1.35082		ga3ox1 ga3ox2	0.757212	0.553988	1.36684	0.721303	0.525689	1.37211	0.757	0.58	1.30517	0.908	0.679	1.33726
ga1	0.671	0.524	1.28053	0.625	0.477	1.31027	0.619	0.499	1.24048	0.901	0.601	1.49917		ga3ox1 ga3ox2	0.776568	0.623624	1.24525	0.850184	0.59284	1.43409	1.094	0.764	1.43194	1.218	0.843	1.44484
ga1	0.762	0.57	1.33684	0.792	0.638	1.24138	0.845	0.639	1.32238	0.88	0.624	1.41026		ga3ox1 ga3ox2	0.618739	0.524698	1.17923	0.665222	0.587257	1.13276	0.793	0.613	1.29364	0.837	0.638	1.31191
ga1	0.587	0.512	1.14648	0.638	0.486	1.31276	0.682	0.492	1.38618	0.712	0.598	1.19064		ga3ox1 ga3ox2	0.659823	0.492528	1.33967	0.839202	0.479509	1.75013	0.833	0.643	1.29549	0.935	0.56	1.66964
ga1	0.688	0.664	1.03614	0.838	0.598	1.40134	0.848	0.613	1.38336	0.976	0.594	1.6431		ga3ox1 ga3ox2	1.1361	0.842708	1.34815	1.07977	0.844762	1.27819	1.113	0.736	1.51223	1.169	0.737	1.58616
ga1	0.565	0.502	1.1255	0.681	0.487	1.39836	0.708	0.52	1.36154	0.739	0.51	1.44902		ga3ox1 ga3ox2	1.003	0.721	1.39112	0.829	0.642	1.29128	1.217	0.878	1.3861	1.468	0.935	1.57005
ga1	0.652	0.4545	1.43454	0.685	0.4385	1.56214	0.686	0.488	1.40574	0.651	0.421	1.54632		ga3ox1 ga3ox2	0.853	0.611	1.39607	0.989	0.744	1.3293	0.876	0.609	1.43842	1.112	0.653	1.70291
ga1	0.7625	0.5715	1.33421	0.833	0.5345	1.55847	0.7165	0.4895	1.46374	0.8385	0.6605	1.26949		ga3ox1 ga3ox2	0.893	0.683	1.30747	0.843	0.605	1.39339	1.056	0.689	1.53266	1.006	0.794	1.267
ga1	0.625	0.537	1.16387	0.7205	0.5905	1.22015	0.919	0.6595	1.39348	0.803	0.62	1.29516		ga3ox1 ga3ox2	0.861	0.639	1.34742	1.023	0.718	1.42479	1.037	0.78	1.32949	1.201	0.877	1.36944
ga1	0.7655	0.505	1.51584	0.7555	0.486	1.55453	0.7275	0.559	1.30143	0.8725	0.615	1.4187		ga3ox1 ga3ox2	0.904	0.699	1.29328	1.011	0.82	1.23293	1.04	0.799	1.30163	1.299	0.842	1.54276
ga1	0.7235	0.5325	1.35869	0.7605	0.564	1.3484	0.7485	0.5165	1.44918	0.792	0.541	1.46396		ga3ox1 ga3ox2	0.937	0.727	1.28886	1.091	0.717	1.52162	1.217	0.757	1.60766	1.125	0.772	1.45725
ga1	0.518	0.492	1.05285	0.706	0.512	1.37891	0.688	0.454	1.51542	0.603	0.377	1.59947		ga3ox1 ga3ox2	0.752	0.667	1.12744	1.258	0.856	1.46963	1.376	1.03	1.33592	1.389	0.901	1.54162
ga1	0.719	0.591	1.21658	0.742	0.55	1.34909	0.85	0.639	1.3302	0.846	0.501	1.68862		ga3ox1 ga3ox2	-	-	-	1.174	0.851	1.37955	1.253	0.812	1.5431	1.173	0.812	1.44458
ga1	0.614	0.412	1.49029	0.693	0.461	1.50325	0.608	0.543	1.11971	0.742	0.542	1.369		ga3ox1 ga3ox2	1.012	0.737	1.37313	1.024	0.711	1.44023	1.237	0.869	1.42348	1.321	0.94	1.40532
ga1	0.726	0.471	1.5414	0.825	0.552	1.49457	0.723	0.538	1.34387	0.903	0.611	1.47791		ga3ox1 ga3ox2	1.025	0.747	1.37216	1.206	0.802	1.50374	1.273	0.859	1.48196	1.534	0.848	1.80896
ga1	0.79	0.557	1.41831	0.839	0.676	1.24112	0.91	0.555	1.63964	0.899	0.544	1.65257		ga3ox1 ga3ox2	-	-	-	0.875	0.656	1.33384	0.887	0.701	1.26534	1.249	0.853	1.46424
ga1	0.603	0.501	1.20359	0.814	0.502	1.62151	0.92	0.625	1.472	0.936	0.526	1.77947		ga3ox1 ga3ox2	0.938	0.758	1.23747	1.107	0.853	1.29777	1.3	0.919	1.41458	1.478	0.924	1.59957
ga1	0.746	0.661	1.12859	0.91	0.642	1.41745	0.862	0.676	1.27515	0.986	0.76	1.29737		ga3ox1 ga3ox2	0.79	0.603	1.31012	0.977	0.628	1.55573	1.081	0.912	1.18531	1.127	0.749	1.50467
ga1	0.988	0.683	1.44656	0.94	0.626	1.5016	0.916	0.617	1.4846	1.013	0.618	1.63916		ga3ox1 ga3ox2	0.94	0.692	1.35838	0.965	0.704	1.37074	1.082	0.721	1.50069	1.054	0.708	1.4887
ga1	0.843	0.623	1.35313	0.864	0.659	1.31108	0.914	0.682	1.34018	1.005	0.601	1.67221		ga3ox1 ga3ox2	0.967	0.71	1.36197	1.11	0.759	1.46245	1.174	0.815	1.44049	1.379	0.951	1.45005
ga1	0.743	0.568	1.3081	0.872	0.62	1.40645	0.846	0.566	1.4947	0.799	0.49	1.63061		ga3ox1 ga3ox2	1.038	0.776	1.33763	1.104	0.879	1.25597	1.283	0.93	1.37957	1.382	1.012	1.36561
ga1	0.726	0.533	1.3621	0.823	0.572	1.43881	0.81	0.562	1.44128	0.776	0.557	1.39318		rock2 ga3ox1,2	0.783	0.599	1.30718	0.853	0.584	1.46062	0.766	0.671	1.14158	0.817	0.669	1.22123
ga1	0.644	0.492	1.30894	0.73	0.557	1.31059	0.888	0.566	1.5689	0.897	0.56	1.60179		rock2 ga3ox1,2	0.827	0.644	1.28416	0.899	0.62	1.45	0.866	0.691	1.25326	0.862	0.551	1.56443
ga1	0.756	0.496	1.52419	0.727	0.456	1.5943	0.76	0.515	1.47573	0.802	0.497	1.61368		rock2 ga3ox1,2	0.816	0.668	1.22156	0.981	0.768	1.27734	0.763	0.637	1.1978	0.811	0.622	1.30386
ga1	0.867	0.602	1.4402	0.759	0.478	1.58787	0.725	0.512	1.41602	0.791	0.491	1.611		rock2 ga3ox1,2	0.84	0.677	1.24077	0.909	0.766	1.18668	1.074	0.734	1.46322	1.175	0.795	1.47799
ga1	0.779	0.538	1.44796	0.77	0.617	1.24797	0.882	0.576	1.53125	0.857	0.551	1.55535		rock2 ga3ox1,2	0.814	0.666	1.22222	1.044	0.756	1.38095	1.02	0.746	1.36729	1.098	0.693	1.58442
ga1	0.747	0.562	1.32918	0.771	0.575	1.34087	0.817	0.53	1.54151	0.769	0.552	1.39312		rock2 ga3ox1,2	0.832	0.705	1.18014	0.906	0.64	1.41562	0.928	0.658	1.41033	-	-	-
ga1	0.811	0.558	1.45341	0.864	0.597	1.44724	0.732	0.538	1.36059	0.859	0.532	1.61466		rock2 ga3ox1,2	0.875	0.672	1.30208	1.047	0.682	1.53519	1.078	0.909	1.18592	1.187	0.819	1.44933
ga1	0.981	0.683	1.43631	1.054	0.621	1.69726	1.085	0.755	1.43709	1.157	0.642	1.80218		rock2 ga3ox1,2	0.884	0.688	1.28488	0.965	0.707	1.36492	-	-	-	0.939	0.691	1.3589
ga1	0.862	0.641	1.34477	0.996	0.651	1.52995	1.021	0.68	1.50147	1.132	0.593	1.90894		rock2 ga3ox1,2	0.699	0.552	1.2663	0.69	0.584	1.18151	0.764	0.568	1.34507	0.771	0.49	1.57347
ga1	0.87	0.61	1.42623	0.973	0.487	1.99795	1.196	0.646	1.85139	1.248	0.772	1.61658		rock2 ga3ox1,2	0.732	0.568	1.28873	0.761	0.607	1.25371	0.892	0.593	1.50422	0.783	0.478	1.63808
ga1	0.889	0.641	1.3869	0.954	0.628	1.51911	1.222	0.629	1.94277	1.089	0.655	1.6626		rock2 ga3ox1,2	0.807	0.575	1.40348	0.852	0.628	1.35669	0.822	0.585	1.40513	0.939	0.609	1.54187
ga1	1.033	0.733	1.40928	0.973	0.672	1.44792	1.04	0.676	1.53846	0.774	0.488	1.58607		rock2 ga3ox1,2	0.878	0.702	1.25071	0.992	0.673	1.474	1.047	0.716	1.46229	1.064	0.72	1.47778
ga1	0.925	0.612	1.51144	1.07	0.674	1.58754	0.88	0.527	1.66983	1.068	0.555	1.92432		rock2 ga3ox1,2	0.871	0.625	1.3936	0.836	0.624	1.33974	0.862	0.646	1.33437	0.953	0.624	1.52724
ga1	0.769	0.531	1.44821	0.835	0.538	1.55204	0.954	0.643	1.48367	0.947	0.592	1.59966		rock2 ga3ox1,2	0.837	0.677	1.23634	1.059	0.714	1.48319	1.089	0.854	1.27518	1.071	0.769	1.39272
ga1	0.764	0.521	1.46641	0.643	0.528	1.2178	0.952	0.681	1.39794	0.938	0.593	1.58179		rock2 ga3ox1,2	0.808	0.661	1.22239	0.907	0.646	1.40402	1.027	0.654	1.57034	0.928	0.654	1.41896
rock2 ga1	0.818	0.622	1.31511	0.932	0.57	1.63509	0.98	0.562	1.74377	1.027	0.6	1.71167		rock2 ga3ox1,2	0.64	0.514	1.24514	0.609	0.454	1.34141	0.568	0.381	1.49081	0.693	0.419	1.65394
rock2 ga1	0.722	0.521	1.3858	0.73	0.629	1.16057	0.875	0.539	1.62338	0.87	0.562	1.54804		rock2 ga3ox1,2	0.89	0.671	1.32638	1.064	0.954	1.1153	1.253	0.802	1.56234	1.272	0.802	1.58603
rock2 ga1	0.958	0.612	1.56536	1.049	0.822	1.27616	0.884	0.636	1.38994	1.146	0.787	1.45616		rock2 ga3ox1,2	0.934	0.76	1.22895	0.99	0.706	1.40227	1.141	0.825	1.38303	1.31	0.898	1.4588
rock2 ga1	0.803	0.565	1.42124	0.847	0.571	1.48336	0.737	0.566	1.30212	1.094	0.72	1.51944		rock2 ga3ox1,2	0.854	0.683	1.25037	1.014	0.695	1.45899	1.076	0.88	1.22273	1.299	0.802	1.6197
rock2 ga1	0.577	0.479	1.20459	0.712	0.54	1.31852	0.736	0.564	1.30496	0.848	0.545	1.55596		rock2 ga3ox1,2	0.7	0.542	1.29151	0.809	0.566	1.42933	0.955	0.703	1.35846	1.015	0.708	1.43362
rock2 ga1	0.649	0.551	1.17786	0.673	0.592	1.13682	0.961	0.649	1.48074	0.972	0.562	1.72954		rock2 ga3ox1,2	0.919	0.664	1.38404	1.037	0.689	1.50508	1.134	0.83	1.36627	1.359	0.901	1.50832
rock2 ga1	-	-	-	0.792	0.558	1.41935	0.781	0.546	1.4304	0.918	0.585	1.56923		rock2 ga3ox1,2	1.038	0.807	1.28625	1.013	0.808	1.25371	1.277	0.919	1.38955	1.18	0.837	1.4098
rock2 ga1	0.745	0.593	1.25632	0.849	0.517	1.64217	0.823	0.584	1.40925	0.857	0.588	1.45748		rock2 ga3ox1,2	0.914	0.695	1.31511	0.931	0.682	1.3651	1.003	0.778	1.2892	1.264	0.818	1.54523
rock2 ga1	0.744	0.688	1.0814	0.751	0.586	1.28157	0.97	0.746	1.30027	1.017	0.622	1.63505		rock2 ga3ox1,2	1.084	0.877	1.23603	1.117	0.784	1.42474	1.108	0.823	1.34629	1.191	0.758	1.57124
rock2 ga1	0.9	0.6	1.5	0.935	0.621	1.50564	0.524	0.437	1.19908	0.892	0.612	1.45752		rock2 ga3ox1,2	1.023	0.756	1.35317	1.092	0.801	1.3633	1.368	0.986	1.38742	1.416	0.983	1.44049
rock2 ga1	0.718	0.693	1.03608	1.101	0.677	1.62629	1.129	0.66	1.71061	1.024	0.654	1.56575		rock2 ga3ox1,2	1.02	0.836	1.2201	1.08	0.803	1.34496	1.209	0.723	1.6722	1.244	0.811	1.53391
rock2 ga1	0.834	0.64	1.30312	0.805	0.63	1.27778	0.95	0.624	1.52244	0.951	0.596	1.59564		rock2 ga3ox1,2	1.103	0.817	1.35006	1.211	0.865	1.4	1.38	1.028	1.34241	1.455	0.871	1.67049
rock2 ga1	0.767	0.567	1.35273	0.907	0.639	1.41941	0.967	0.551	1.75499	0.901	0.509	1.77014		rock2 ga3ox1,2	0.938	0.737	1.27273	1.056	0.722	1.4626	1.153	0.871	1.32377	1.359	0.913	1.4885
rock2 ga1	0.928	0.649	1.42989	0.929	0.744	1.24866	0.753	0.603	1.24876	0.954	0.609	1.5665		rock2 ga3ox1,2	0.935	0.775	1.20645	1.016	0.689	1.4746	1.173	0.695	1.68777	1.069	0.678	1.5767
rock2 ga1	0.574	0.564	1.01773	0.651	0.512	1.27148	0.673	0.507	1.32742	0.842	0.529	1.59168		rock2 ga3ox1,2	0.869	0.702	1.23789	1.067	0.753	1.417	1.336	0.923	1.44745	1.349	0.875	1.54171
rock2 ga1	0.798	0.695	1.1482	0.85	0.617	1.37763	1.024	0.597	1.71524	1.006	0.623	1.61477		rock2 ga3ox1,2	1.088	0.828	1.31401	1.176	0.763	1.54128	1.119	0.782	1.43095	1.237	0.886	1.39616
rock2 ga1	0.63	0.508	1.24016	0.794	0.559	1.42039	0.789	0.623	1.26645	0.717	0.466	1.53863		rock2 ga3ox1,2	1.072	0.867	1.23645	1.296	0.938	1.38166	1.329	1.006	1.32107	1.518	1.084	1.40037
rock2 ga1	0.696	0.526	1.32319	0.758	0.499	1.51904	0.854	0.568	1.50352	0.939	0.632	1.48576
rock2 ga1	0.517	0.416	1.24279	0.538	0.415	1.29639	0.666	0.505	1.31881	0.545	0.423	1.28842
rock2 ga1	0.904	0.725	1.2469	1.002	0.614	1.63192	0.954	0.669	1.42601	0.986	0.618	1.59547
rock2 ga1	0.955	0.681	1.40235	1.121	0.658	1.70365	0.999	0.705	1.41702	1.005	0.737	1.36364
rock2 ga1	0.669	0.563	1.18828	0.95	0.601	1.5807	0.94	0.624	1.50641	1.041	0.641	1.62402
rock2 ga1	0.8235	0.583	1.41252	0.999	0.6705	1.48993	1.208	0.833	1.45018	1.248	0.773	1.61449
rock2 ga1	0.8765	0.6595	1.32904	1.106	0.7155	1.54577	1.1	0.708	1.55367	0.986	0.595	1.65714
rock2 ga1	0.798	0.658	1.21277	-	-	-	1.004	0.725	1.38483	1.074	0.717	1.49791
rock2 ga1	1.363	1.0125	1.34617	1.292	0.792	1.63131	1.213	0.781	1.55314	1.489	0.909	1.63806
rock2 ga1	0.985	0.9325	1.0563	1.31	0.7715	1.69799	1.22	0.73	1.67123	1.067	0.662	1.61178
rock2 ga1	0.861	0.767	1.12256	1.272	0.814	1.56265	1.148	0.675	1.70074	1.022	0.669	1.52765
rock2 ga1	1.2385	0.765	1.61895	1.309	0.8575	1.52653	1.361	0.847	1.60685	1.117	0.792	1.41035
rock2 ga1	0.913	0.6535	1.39709	1.084	0.6855	1.58133	0.951	0.615	1.54634	1.098	0.668	1.64371

## Sheet: Stat_Fig1b,d
1b			1d
	Leaf 4			Leaf 4
ANOVA summary			ANOVA summary
F	10.32		F	32.25
P value	<0,0001		P value	<0,0001
P value summary	****		P value summary	****
Significant diff. among means (P < 0.05)?	Yes		Significant diff. among means (P < 0.05)?	Yes
R squared	0.196		R squared	0.468
Tukey's multiple comparisons test	Adjusted P Value		Tukey's multiple comparisons test	Adjusted P Value
Col-0 vs. rock2	0.0082		Col-0 vs. rock2	<0,0001
Col-0 vs. ga1	0.8814		Col-0 vs. ga3ox1,2	0.4284
Col-0 vs. rock2 ga1	0.1414		Col-0 vs. rock2 ga3ox1,2	0.0339
rock2 vs. ga1	0.0004		rock2 vs. ga3ox1,2	<0,0001
rock2 vs. rock2 ga1	<0,0001		rock2 vs. rock2 ga3ox1,2	<0,0001
ga1 vs. rock2 ga1	0.4267		ga3ox1,2 vs. rock2 ga3ox1,2	0.6053
	Leaf 5			Leaf 5
ANOVA summary			ANOVA summary
F	14.89		F	25.76
P value	<0,0001		P value	<0,0001
P value summary	****		P value summary	****
Significant diff. among means (P < 0.05)?	Yes		Significant diff. among means (P < 0.05)?	Yes
R squared	0.2618		R squared	0.404
Tukey's multiple comparisons test	Adjusted P Value		Tukey's multiple comparisons test	Adjusted P Value
Col-0 vs. rock2	<0,0001		Col-0 vs. rock2	<0,0001
Col-0 vs. ga1	0.7876		Col-0 vs. ga3ox1,2	0.0314
Col-0 vs. rock2 ga1	0.998		Col-0 vs. rock2 ga3ox1,2	0.1012
rock2 vs. ga1	<0,0001		rock2 vs. ga3ox1,2	<0,0001
rock2 vs. rock2 ga1	<0,0001		rock2 vs. rock2 ga3ox1,2	<0,0001
ga1 vs. rock2 ga1	0.888		ga3ox1,2 vs. rock2 ga3ox1,2	0.9612
	Leaf 6			Leaf 6
ANOVA summary			ANOVA summary
F	17.87		F	27.66
P value	<0,0001		P value	<0,0001
P value summary	****		P value summary	****
Significant diff. among means (P < 0.05)?	Yes		Significant diff. among means (P < 0.05)?	Yes
R squared	0.2968		R squared	0.4192
Tukey's multiple comparisons test	Adjusted P Value		Tukey's multiple comparisons test	Adjusted P Value
Col-0 vs. rock2	<0,0001		Col-0 vs. rock2	<0,0001
Col-0 vs. ga1	0.5866		Col-0 vs. ga3ox1,2	0.0137
Col-0 vs. rock2 ga1	0.9609		Col-0 vs. rock2 ga3ox1,2	0.0147
rock2 vs. ga1	<0,0001		rock2 vs. ga3ox1,2	<0,0001
rock2 vs. rock2 ga1	<0,0001		rock2 vs. rock2 ga3ox1,2	<0,0001
ga1 vs. rock2 ga1	0.8868		ga3ox1,2 vs. rock2 ga3ox1,2	>0,9999
	Leaf 7			Leaf 7
ANOVA summary			ANOVA summary
F	20.56		F	19.35
P value	<0,0001		P value	<0,0001
P value summary	****		P value summary	****
Significant diff. among means (P < 0.05)?	Yes		Significant diff. among means (P < 0.05)?	Yes
R squared	0.3252		R squared	0.3355
Tukey's multiple comparisons test	Adjusted P Value		Tukey's multiple comparisons test	Adjusted P Value
Col-0 vs. rock2	<0,0001		Col-0 vs. rock2	0.0021
Col-0 vs. ga1	0.9438		Col-0 vs. ga3ox1,2	0.013
Col-0 vs. rock2 ga1	0.839		Col-0 vs. rock2 ga3ox1,2	0.0349
rock2 vs. ga1	<0,0001		rock2 vs. ga3ox1,2	<0,0001
rock2 vs. rock2 ga1	<0,0001		rock2 vs. rock2 ga3ox1,2	<0,0001
ga1 vs. rock2 ga1	0.989		ga3ox1,2 vs. rock2 ga3ox1,2	0.9871

## Sheet: Fig2a
2a
Col-0			ga1			ahk2 ahk3			arr1,10,12			CKX1ox
MOCK	GA3	GA4+7	MOCK	GA3	GA4+7	MOCK	GA3	GA4+7	MOCK	GA3	GA4+7	MOCK	GA3	GA4+7
10	5	3	42	5	4	20	5	3	23	5	3	15	5	4
9	5	2	49	4	4	14	4	4	20	5	6	15	4	4
9	4	4	51	5	4	14	5	3	16	4	4	21	5	3
9	4	4	38	4	4	16	5	4	15	5	4		5	4
13	5	3	48	5	4	12	5	4	18	4	4		4	4
10	5	5	53	5	3	14	5	5	22	5	3		4	4
6	5	3	52	5	3	17	5	4		3	4		5	3
9	5	4	56	4	4	15	5	4			4		4	4
10	4	3	50	5	3	12	5	4			5			4
8	4	5	46	5	4	13	6	4			4			4
9	5	5	47	5	4	12	4	3			3
9	4	3		5	4	12	5	3			5
11	5			4	4	14	5	4
	4				4	13	4	5
	3				4		5	5
	4				5		4
							5

## Sheet: Stat_Fig2a
2a
Two-way ANOVA	Ordinary
Alpha	0.05
Source of Variation	% of total variation	P value
Interaction	33.06	<0,0001
Row Factor	17.99	<0,0001
Column Factor	53.49	<0,0001
Tukey's multiple comparisons test	Adjusted P Value
Col-0:Mock vs. Col-0:GA3	<0,0001
Col-0:Mock vs. Col-0:GA4+7	<0,0001
Col-0:Mock vs. ga1:Mock	<0,0001
Col-0:Mock vs. ga1:GA3	<0,0001
Col-0:Mock vs. ga1:GA4+7	<0,0001
Col-0:Mock vs. ahk2 ahk3:Mock	<0,0001
Col-0:Mock vs. ahk2 ahk3:GA3	<0,0001
Col-0:Mock vs. ahk2 ahk3:GA4+7	<0,0001
Col-0:Mock vs. arr1,10,12:Mock	<0,0001
Col-0:Mock vs. arr1,10,12:GA3	<0,0001
Col-0:Mock vs. arr1,10,12:GA4+7	<0,0001
Col-0:Mock vs. CKX1ox:Mock	<0,0001
Col-0:Mock vs. CKX1ox:GA3	<0,0001
Col-0:Mock vs. CKX1ox:GA4+7	<0,0001
Col-0:GA3 vs. Col-0:GA4+7	0.9985
Col-0:GA3 vs. ga1:Mock	<0,0001
Col-0:GA3 vs. ga1:GA3	>0,9999
Col-0:GA3 vs. ga1:GA4+7	0.9999
Col-0:GA3 vs. ahk2 ahk3:Mock	<0,0001
Col-0:GA3 vs. ahk2 ahk3:GA3	>0,9999
Col-0:GA3 vs. ahk2 ahk3:GA4+7	>0,9999
Col-0:GA3 vs. arr1,10,12:Mock	<0,0001
Col-0:GA3 vs. arr1,10,12:GA3	>0,9999
Col-0:GA3 vs. arr1,10,12:GA4+7	>0,9999
Col-0:GA3 vs. CKX1ox:Mock	<0,0001
Col-0:GA3 vs. CKX1ox:GA3	>0,9999
Col-0:GA3 vs. CKX1ox:GA4+7	>0,9999
Col-0:GA4+7 vs. ga1:Mock	<0,0001
Col-0:GA4+7 vs. ga1:GA3	0.9835
Col-0:GA4+7 vs. ga1:GA4+7	>0,9999
Col-0:GA4+7 vs. ahk2 ahk3:Mock	<0,0001
Col-0:GA4+7 vs. ahk2 ahk3:GA3	0.9269
Col-0:GA4+7 vs. ahk2 ahk3:GA4+7	>0,9999
Col-0:GA4+7 vs. arr1,10,12:Mock	<0,0001
Col-0:GA4+7 vs. arr1,10,12:GA3	0.9999
Col-0:GA4+7 vs. arr1,10,12:GA4+7	>0,9999
Col-0:GA4+7 vs. CKX1ox:Mock	<0,0001
Col-0:GA4+7 vs. CKX1ox:GA3	0.9995
Col-0:GA4+7 vs. CKX1ox:GA4+7	>0,9999
ga1:Mock vs. ga1:GA3	<0,0001
ga1:Mock vs. ga1:GA4+7	<0,0001
ga1:Mock vs. ahk2 ahk3:Mock	<0,0001
ga1:Mock vs. ahk2 ahk3:GA3	<0,0001
ga1:Mock vs. ahk2 ahk3:GA4+7	<0,0001
ga1:Mock vs. arr1,10,12:Mock	<0,0001
ga1:Mock vs. arr1,10,12:GA3	<0,0001
ga1:Mock vs. arr1,10,12:GA4+7	<0,0001
ga1:Mock vs. CKX1ox:Mock	<0,0001
ga1:Mock vs. CKX1ox:GA3	<0,0001
ga1:Mock vs. CKX1ox:GA4+7	<0,0001
ga1:GA3 vs. ga1:GA4+7	0.9964
ga1:GA3 vs. ahk2 ahk3:Mock	<0,0001
ga1:GA3 vs. ahk2 ahk3:GA3	>0,9999
ga1:GA3 vs. ahk2 ahk3:GA4+7	0.9986
ga1:GA3 vs. arr1,10,12:Mock	<0,0001
ga1:GA3 vs. arr1,10,12:GA3	>0,9999
ga1:GA3 vs. arr1,10,12:GA4+7	>0,9999
ga1:GA3 vs. CKX1ox:Mock	<0,0001
ga1:GA3 vs. CKX1ox:GA3	>0,9999
ga1:GA3 vs. CKX1ox:GA4+7	0.9974
ga1:GA4+7 vs. ahk2 ahk3:Mock	<0,0001
ga1:GA4+7 vs. ahk2 ahk3:GA3	0.9718
ga1:GA4+7 vs. ahk2 ahk3:GA4+7	>0,9999
ga1:GA4+7 vs. arr1,10,12:Mock	<0,0001
ga1:GA4+7 vs. arr1,10,12:GA3	>0,9999
ga1:GA4+7 vs. arr1,10,12:GA4+7	>0,9999
ga1:GA4+7 vs. CKX1ox:Mock	<0,0001
ga1:GA4+7 vs. CKX1ox:GA3	>0,9999
ga1:GA4+7 vs. CKX1ox:GA4+7	>0,9999
ahk2 ahk3:Mock vs. ahk2 ahk3:GA3	<0,0001
ahk2 ahk3:Mock vs. ahk2 ahk3:GA4+7	<0,0001
ahk2 ahk3:Mock vs. arr1,10,12:Mock	<0,0001
ahk2 ahk3:Mock vs. arr1,10,12:GA3	<0,0001
ahk2 ahk3:Mock vs. arr1,10,12:GA4+7	<0,0001
ahk2 ahk3:Mock vs. CKX1ox:Mock	<0,0001
ahk2 ahk3:Mock vs. CKX1ox:GA3	<0,0001
ahk2 ahk3:Mock vs. CKX1ox:GA4+7	<0,0001
ahk2 ahk3:GA3 vs. ahk2 ahk3:GA4+7	0.9862
ahk2 ahk3:GA3 vs. arr1,10,12:Mock	<0,0001
ahk2 ahk3:GA3 vs. arr1,10,12:GA3	>0,9999
ahk2 ahk3:GA3 vs. arr1,10,12:GA4+7	0.9989
ahk2 ahk3:GA3 vs. CKX1ox:Mock	<0,0001
ahk2 ahk3:GA3 vs. CKX1ox:GA3	>0,9999
ahk2 ahk3:GA3 vs. CKX1ox:GA4+7	0.9832
ahk2 ahk3:GA4+7 vs. arr1,10,12:Mock	<0,0001
ahk2 ahk3:GA4+7 vs. arr1,10,12:GA3	>0,9999
ahk2 ahk3:GA4+7 vs. arr1,10,12:GA4+7	>0,9999
ahk2 ahk3:GA4+7 vs. CKX1ox:Mock	<0,0001
ahk2 ahk3:GA4+7 vs. CKX1ox:GA3	>0,9999
ahk2 ahk3:GA4+7 vs. CKX1ox:GA4+7	>0,9999
arr1,10,12:Mock vs. arr1,10,12:GA3	<0,0001
arr1,10,12:Mock vs. arr1,10,12:GA4+7	<0,0001
arr1,10,12:Mock vs. CKX1ox:Mock	>0,9999
arr1,10,12:Mock vs. CKX1ox:GA3	<0,0001
arr1,10,12:Mock vs. CKX1ox:GA4+7	<0,0001
arr1,10,12:GA3 vs. arr1,10,12:GA4+7	>0,9999
arr1,10,12:GA3 vs. CKX1ox:Mock	<0,0001
arr1,10,12:GA3 vs. CKX1ox:GA3	>0,9999
arr1,10,12:GA3 vs. CKX1ox:GA4+7	>0,9999
arr1,10,12:GA4+7 vs. CKX1ox:Mock	<0,0001
arr1,10,12:GA4+7 vs. CKX1ox:GA3	>0,9999
arr1,10,12:GA4+7 vs. CKX1ox:GA4+7	>0,9999
CKX1ox:Mock vs. CKX1ox:GA3	<0,0001
CKX1ox:Mock vs. CKX1ox:GA4+7	<0,0001
CKX1ox:GA3 vs. CKX1ox:GA4+7	>0,9999

## Sheet: Fig2b
2b
	Leaf 4			Leaf 5			Leaf 6			Leaf 7
Genotype	Length [cm]	Width [cm]	Ratio	Length [cm]	Width [cm]	Ratio	Length [cm]	Width [cm]	Ratio	Length [cm]	Width [cm]	Ratio
Col-0 (Mock)	1.131	0.849	1.33216	1.36	0.866	1.57044	1.409	0.871	1.61768	1.286	0.798	1.61153
Col-0 (Mock)	1.053	0.74	1.42297	1.217	0.832	1.46274	1.578	0.887	1.77903	1.444	0.824	1.75243
Col-0 (Mock)	1.154	0.829	1.39204	1.586	1.026	1.54581	1.397	0.888	1.5732	1.492	0.95	1.57053
Col-0 (Mock)	1.327	0.889	1.49269	1.425	0.92	1.54891	1.34	0.747	1.79384	1.404	0.76	1.84737
Col-0 (Mock)	1.249	0.893	1.39866	1.499	1.067	1.40487	1.452	0.973	1.49229	1.563	0.914	1.71007
Col-0 (Mock)	-	-	-	1.265	0.829	1.52593	1.398	0.771	1.81323	1.426	0.735	1.94014
Col-0 (Mock)	1.052	0.84	1.25238	1.295	0.819	1.5812	1.409	0.787	1.79034	1.408	0.819	1.71917
Col-0 (Mock)	1.267	0.919	1.37867	1.501	0.962	1.56029	1.509	0.962	1.56861	1.559	0.869	1.79402
Col-0 (Mock)	1.121	0.832	1.34736	1.403	0.885	1.58531	1.445	0.856	1.68808	1.387	0.846	1.63948
Col-0 (Mock)	0.873	0.655	1.33282	1.023	0.696	1.46983	1.123	0.718	1.56407	1.074	0.59	1.82034
Col-0 (Mock)	1.226	0.797	1.53827	1.24	0.825	1.50303	1.214	0.778	1.56041	1.323	0.749	1.76636
Col-0 (Mock)	1.026	0.755	1.35894	1.104	0.783	1.40996	1.03	0.696	1.47989	0.994	0.606	1.64026
Col-0 (Mock)	0.871	0.675	1.29037	1.095	0.68	1.61029	0.911	0.56	1.62679	1.042	0.632	1.64873
Col-0 (Mock)	1.207	0.853	1.41501	1.223	0.798	1.53258	1.332	0.826	1.61259	1.175	0.633	1.85624
Col-0 (Mock)	0.967	0.718	1.3468	1.132	0.761	1.48752	1.153	0.66	1.74697	1.104	0.66	1.67273
Col-0 (Mock)	1.251	0.935	1.33797	1.418	0.893	1.58791	1.342	0.797	1.68381	1.42	0.877	1.61916
Col-0 (Mock)	1.181	0.952	1.24055	1.273	0.739	1.7226	1.363	0.817	1.6683	1.439	0.839	1.71514
Col-0 (Mock)	0.94	0.726	1.29477	0.957	0.686	1.39504	1.213	0.705	1.72057	1.174	0.678	1.73156
Col-0 (Mock)	1.068	0.748	1.42781	1.344	0.866	1.55196	1.459	0.882	1.6542	1.571	0.883	1.77916
Col-0 (Mock)	1.112	0.816	1.36275	1.427	0.879	1.62344	1.422	0.926	1.53564	1.446	0.812	1.78079
Col-0 (Mock)	1.124	0.848	1.32547	1.277	0.823	1.55164	1.523	0.987	1.54306	1.417	0.86	1.64767
Col-0 (Mock)	1.042	0.729	1.42936	1.286	0.782	1.6445	1.289	0.771	1.67185	1.175	0.684	1.71784
Col-0 (Mock)	0.918	0.675	1.36	1.191	0.746	1.59651	1.221	0.735	1.66122	1.133	0.7	1.61857
Col-0 (Mock)	1.156	0.903	1.28018	1.536	0.919	1.67138	1.581	0.898	1.76058	1.461	0.89	1.64157
Col-0 (Mock)	1.104	0.913	1.2092	1.464	0.919	1.59304	1.464	0.855	1.71228	1.571	0.888	1.76914
Col-0 (Mock)	0.876	0.732	1.19672	0.977	0.68	1.43676	1.149	0.796	1.44347	1.155	0.743	1.55451
Col-0 (Mock)	1.096	0.764	1.43455	1.351	0.935	1.44492	1.474	0.919	1.60392	1.368	0.817	1.67442
Col-0 (Mock)	1.256	0.876	1.43379	1.327	0.895	1.48268	1.412	0.872	1.61927	1.389	0.807	1.72119
Col-0 (Mock)	1.021	0.739	1.3816	1.139	0.785	1.45096	1.17	0.79	1.48101	1.145	0.684	1.67398
Col-0 (Mock)	1.024	0.774	1.323	1.134	0.79	1.43544	1.148	0.812	1.41379	1.136	0.716	1.58659
Col-0 (Mock)	0.997	0.774	1.28811	1.19	0.791	1.50442	1.264	0.777	1.62677	1.117	0.702	1.59117
Col-0 (Mock)	1.031	0.737	1.39891	1.181	0.766	1.54178	1.113	0.775	1.43613	1.09	0.626	1.74121
Col-0 (Mock)	0.972	0.802	1.21197	0.938	0.705	1.3305	1.207	0.775	1.55742	1.176	0.672	1.75
ga1 (Mock)	0.538	0.475	1.13263	0.733	0.586	1.25085	0.844	0.639	1.32081	1.009	0.759	1.32938
ga1 (Mock)	0.827	0.573	1.44328	0.783	0.606	1.29208	0.791	0.583	1.35678	0.869	0.647	1.34312
ga1 (Mock)	0.767	0.56	1.36964	0.757	0.585	1.29402	0.765	0.556	1.3759	0.753	0.493	1.52738
ga1 (Mock)	0.508	0.475	1.06947	0.591	0.468	1.26282	0.592	0.399	1.48371	0.62	0.377	1.64456
ga1 (Mock)	0.485	0.425	1.14118	0.514	0.409	1.25672	0.756	0.529	1.42911	0.94	0.611	1.53846
ga1 (Mock)	0.605	0.507	1.19329	0.575	0.464	1.23922	0.67	0.462	1.45022	0.726	0.541	1.34196
ga1 (Mock)	0.667	0.438	1.52283	0.752	0.544	1.38235	0.823	0.578	1.42388	0.827	0.595	1.38992
ga1 (Mock)	0.776	0.541	1.43438	0.966	0.622	1.55305	1.102	0.682	1.61584	1.02	0.765	1.33333
ga1 (Mock)	0.641	0.471	1.36093	0.66	0.507	1.30178	0.723	0.54	1.33889	0.654	0.377	1.73475
ga1 (Mock)	0.769	0.573	1.34206	0.971	0.671	1.44709	1.01	0.6	1.68333	1.138	0.753	1.51129
ga1 (Mock)	0.77	0.589	1.3073	0.793	0.566	1.40106	0.778	0.545	1.42752	0.785	0.529	1.48393
ga1 (Mock)	0.716	0.481	1.48857	0.843	0.587	1.43612	0.745	0.481	1.54886	0.687	0.438	1.56849
ga1 (Mock)	0.71	0.508	1.39764	0.682	0.534	1.27715	0.802	0.606	1.32343	0.72	0.545	1.3211
ga1 (Mock)	0.68	0.517	1.31528	0.766	0.579	1.32297	0.749	0.563	1.33037	0.682	0.541	1.26063
ga1 (Mock)	0.692	0.535	1.29346	0.809	0.654	1.237	0.717	0.541	1.32532	1.047	0.616	1.69968
ga1 (Mock)	0.617	0.438	1.40868	0.681	0.505	1.34851	0.709	0.502	1.41235	0.709	0.492	1.44106
ga1 (Mock)	0.556	0.442	1.25792	0.687	0.477	1.44025	0.67	0.415	1.61446	0.585	0.384	1.52344
ga1 (Mock)	0.649	0.486	1.33539	0.796	0.567	1.40388	0.873	0.562	1.55338	0.747	0.54	1.38333
ga1 (Mock)	0.545	0.458	1.18996	0.627	0.431	1.45476	0.7	0.532	1.31579	0.726	0.54	1.34444
ga1 (Mock)	0.738	0.624	1.18269	0.814	0.625	1.3024	0.938	0.633	1.48183	0.906	0.623	1.45425
ga1 (Mock)	0.752	0.495	1.51919	0.783	0.478	1.63808	0.739	0.526	1.40494	0.774	0.502	1.54183
ga1 (Mock)	0.791	0.556	1.42266	0.791	0.643	1.23017	0.831	0.611	1.36007	0.936	0.632	1.48101
ga1 (Mock)	0.827	0.615	1.34472	0.897	0.603	1.48756	0.886	0.635	1.39528	0.835	0.541	1.54344
ga1 (Mock)	0.753	0.6	1.255	0.706	0.502	1.40637	0.814	0.526	1.54753	0.765	0.556	1.3759
ga1 (Mock)	0.717	0.575	1.24696	0.731	0.587	1.24532	0.756	0.513	1.47368	0.809	0.475	1.70316
ga1 (Mock)	0.724	0.555	1.3045	0.861	0.647	1.33076	0.897	0.628	1.42834	1.086	0.674	1.61128
ga1 (Mock)	0.811	0.493	1.64503	0.821	0.582	1.41065	0.86	0.551	1.5608	0.797	0.556	1.43345
ga1 (Mock)	0.752	0.641	1.17317	0.981	0.695	1.41151	0.869	0.543	1.60037	0.913	0.548	1.66606
ga1 (Mock)	0.696	0.547	1.27239	0.708	0.475	1.49053	0.676	0.482	1.40249	0.694	0.482	1.43983
ga1 (Mock)	0.792	0.595	1.33109	0.77	0.547	1.40768	0.853	0.618	1.38026	0.761	0.489	1.55624
ga1 (Mock)	0.699	0.426	1.64085	0.684	0.459	1.4902	0.582	0.472	1.23305	0.624	0.455	1.37143
ga1 (Mock)	0.733	0.588	1.2466	0.745	0.538	1.38476	0.896	0.581	1.54217	0.822	0.544	1.51103
ga1 (Mock)	0.847	0.614	1.37948	-	-	-	0.817	0.63	1.29683	0.8	0.521	1.53551
ga1 (Mock)	0.737	0.556	1.32554	0.659	0.496	1.32863	0.733	0.503	1.45726	0.765	0.466	1.64163
ga1 (Mock)	0.604	0.444	1.36036	0.627	0.479	1.30898	0.66	0.535	1.23364	0.664	0.458	1.44978
ga1 (Mock)	0.635	0.488	1.30123	0.697	0.463	1.5054	0.637	0.496	1.28427	0.645	0.404	1.59653
ga1 (Mock)	0.861	0.632	1.36234	0.873	0.576	1.51563	0.852	0.543	1.56906	0.882	0.573	1.53927
ga3ox1,2 (Mock)	0.834	0.665	1.25414	0.917	0.709	1.29337	0.88	0.66	1.33333	0.963	0.666	1.44595
ga3ox1,2 (Mock)	0.676	0.544	1.24265	0.779	0.57	1.36667	0.734	0.534	1.37453	0.773	0.524	1.47519
ga3ox1,2 (Mock)	0.925	0.735	1.2585	1.146	0.728	1.57418	1.11	0.699	1.58798	1.261	0.848	1.48703
ga3ox1,2 (Mock)	0.692	0.551	1.2559	0.864	0.62	1.39355	0.86	0.584	1.4726	0.846	0.532	1.59023
ga3ox1,2 (Mock)	0.862	0.67	1.28657	0.959	0.712	1.34691	0.942	0.696	1.35345	0.993	0.606	1.63861
ga3ox1,2 (Mock)	0.958	0.681	1.40675	0.993	0.742	1.33827	1.177	0.829	1.41978	1.183	0.783	1.51086
ga3ox1,2 (Mock)	0.841	0.631	1.33281	0.959	0.717	1.33752	0.952	0.707	1.34653	0.887	0.664	1.33584
ga3ox1,2 (Mock)	0.799	0.585	1.36581	0.761	0.552	1.37862	0.794	0.549	1.44627	0.875	0.583	1.50086
ga3ox1,2 (Mock)	0.764	0.615	1.24228	0.825	0.589	1.40068	0.939	0.673	1.39525	0.847	0.566	1.49647
ga3ox1,2 (Mock)	0.819	0.655	1.25038	0.927	0.698	1.32808	0.959	0.706	1.35836	0.867	0.62	1.39839
ga3ox1,2 (Mock)	0.854	0.716	1.19274	1.012	0.722	1.40166	0.906	0.629	1.44038	1.045	0.635	1.64567
ga3ox1,2 (Mock)	0.758	0.578	1.31142	0.763	0.529	1.44234	0.814	0.558	1.45878	0.831	0.507	1.63905
ga3ox1,2 (Mock)	0.65	0.468	1.38889	0.748	0.556	1.34532	0.85	0.589	1.44312	0.806	0.525	1.53524
ga3ox1,2 (Mock)	0.907	0.677	1.33973	1.009	0.729	1.38409	1.116	0.783	1.42529	1.003	0.657	1.52664
ga3ox1,2 (Mock)	0.743	0.526	1.41255	0.898	0.673	1.33432	0.917	0.676	1.35651	0.932	0.604	1.54305
ga3ox1,2 (Mock)	0.798	0.619	1.28918	0.817	0.61	1.33934	0.924	0.638	1.44828	0.91	0.561	1.6221
ga3ox1,2 (Mock)	0.589	0.462	1.27489	0.67	0.512	1.30859	0.718	0.491	1.46232	0.697	0.481	1.44906
ga3ox1,2 (Mock)	0.819	0.625	1.3104	0.967	0.667	1.44978	0.916	0.617	1.4846	0.958	0.677	1.41507
ga3ox1,2 (Mock)	0.807	0.606	1.33168	0.814	0.574	1.41812	0.962	0.646	1.48916	0.86	0.625	1.376
ga3ox1,2 (Mock)	0.876	0.631	1.38827	0.888	0.605	1.46777	0.929	0.645	1.44031	0.948	0.673	1.40862
ga3ox1,2 (Mock)	0.74	0.505	1.46535	0.834	0.591	1.41117	0.869	0.599	1.45075	0.823	0.571	1.44133
ga3ox1,2 (Mock)	0.736	0.544	1.35294	0.882	0.66	1.33636	0.922	0.689	1.33817	0.912	0.602	1.51495
ga3ox1,2 (Mock)	0.817	0.651	1.25499	0.993	0.67	1.48209	1.033	0.653	1.58193	1.054	0.698	1.51003
ga3ox1,2 (Mock)	0.842	0.662	1.2719	1.017	0.736	1.38179	1.009	0.668	1.51048	0.989	0.595	1.66218
ga3ox1,2 (Mock)	0.878	0.59	1.48814	0.903	0.612	1.47549	0.981	0.682	1.43842	0.97	0.608	1.59539
ga3ox1,2 (Mock)	0.828	0.63	1.31429	0.911	0.673	1.35364	1.012	0.613	1.6509	0.951	0.618	1.53883
ga3ox1,2 (Mock)	0.809	0.564	1.4344	0.733	0.529	1.38563	0.809	0.538	1.50372	0.775	0.562	1.379
ga3ox1,2 (Mock)	0.933	0.695	1.34245	0.924	0.656	1.40854	1.027	0.739	1.38972	1.009	0.655	1.54046
ga3ox1,2 (Mock)	0.778	0.613	1.26917	0.873	0.618	1.41262	0.915	0.621	1.47343	0.915	0.669	1.36771
ga3ox1,2 (Mock)	0.879	0.618	1.42233	0.971	0.743	1.30686	0.965	0.717	1.34589	1.028	0.676	1.52071
ga3ox1,2 (Mock)	1.049	0.715	1.46713	1.063	0.734	1.44823	1.125	0.775	1.45161	1.222	0.777	1.57272
ga3ox1,2 (Mock)	0.876	0.548	1.59854	0.95	0.74	1.28378	0.911	0.67	1.3597	1.098	0.733	1.49795
ahk2 ahk3 (Mock)	0.575	0.442	1.3009	0.593	0.484	1.22521	0.826	0.593	1.39292	0.785	0.569	1.37961
ahk2 ahk3 (Mock)	0.746	0.562	1.3274	0.828	0.604	1.37086	0.968	0.622	1.55627	0.93	0.667	1.3943
ahk2 ahk3 (Mock)	0.537	0.465	1.15484	0.558	0.442	1.26244	0.725	0.512	1.41602	0.692	0.439	1.57631
ahk2 ahk3 (Mock)	0.615	0.544	1.13051	0.608	0.494	1.23077	0.732	0.546	1.34066	0.855	0.566	1.5106
ahk2 ahk3 (Mock)	0.768	0.61	1.25902	0.854	0.718	1.18942	0.913	0.638	1.43103	0.821	0.655	1.25344
ahk2 ahk3 (Mock)	0.664	0.511	1.29941	0.647	0.457	1.41575	0.691	0.451	1.53215	0.638	0.451	1.41463
ahk2 ahk3 (Mock)	0.673	0.514	1.30934	0.734	0.523	1.40344	0.777	0.587	1.32368	0.841	0.58	1.45
ahk2 ahk3 (Mock)	0.622	0.459	1.35512	0.775	0.566	1.36926	0.803	0.569	1.41125	0.919	0.578	1.58997
ahk2 ahk3 (Mock)	0.946	0.678	1.39528	0.973	0.71	1.37042	1.005	0.7	1.43571	0.97	0.669	1.44993
ahk2 ahk3 (Mock)	0.723	0.57	1.26842	0.821	0.704	1.16619	0.853	0.684	1.24708	0.928	0.614	1.5114
ahk2 ahk3 (Mock)	0.683	0.531	1.28625	0.739	0.517	1.4294	0.845	0.668	1.26497	0.829	0.612	1.35458
ahk2 ahk3 (Mock)	0.682	0.54	1.26296	0.796	0.618	1.28803	0.769	0.539	1.42672	0.828	0.528	1.56818
ahk2 ahk3 (Mock)	0.546	0.417	1.30935	0.591	0.425	1.39059	0.714	0.554	1.28881	0.648	0.494	1.31174
ahk2 ahk3 (Mock)	0.877	0.541	1.62107	0.901	0.629	1.43243	0.924	0.575	1.60696	0.825	0.563	1.46536
ahk2 ahk3 (Mock)	0.629	0.465	1.35269	0.641	0.439	1.46014	0.786	0.642	1.2243	0.81	0.595	1.36134
ahk2 ahk3 (Mock)	-	-	-	0.54	0.413	1.30751	0.634	0.502	1.26295	0.576	0.433	1.33025
ahk2 ahk3 (Mock)	0.614	0.471	1.30361	0.691	0.498	1.38755	0.732	0.472	1.55085	0.743	0.523	1.42065
ahk2 ahk3 (Mock)	0.671	0.529	1.26843	0.828	0.581	1.42513	0.861	0.644	1.33696	0.936	0.632	1.48101
ahk2 ahk3 (Mock)	0.717	0.55	1.30364	0.865	0.709	1.22003	1.035	0.672	1.54018	1.113	0.716	1.55447
ahk2 ahk3 (Mock)	0.648	0.539	1.20223	0.829	0.621	1.33494	0.913	0.621	1.47021	0.754	0.563	1.33925
ahk2 ahk3 (Mock)	0.726	0.613	1.18434	0.852	0.712	1.19663	0.95	0.654	1.4526	1.05	0.624	1.68269
ahk2 ahk3 (Mock)	0.738	0.582	1.26804	0.629	0.475	1.32421	0.749	0.496	1.51008	0.777	0.506	1.53557
ahk2 ahk3 (Mock)	0.39	0.371	1.05121	0.442	0.324	1.3642	0.575	0.433	1.32794	0.529	0.387	1.36693
ahk2 ahk3 (Mock)	0.671	0.531	1.26365	0.667	0.525	1.27048	0.933	0.717	1.30126	0.931	0.646	1.44118
ahk2 ahk3 (Mock)	0.516	0.423	1.21986	0.683	0.541	1.26248	0.634	0.447	1.41834	0.642	0.416	1.54327
ahk2 ahk3 (Mock)	0.691	0.513	1.34698	0.746	0.567	1.3157	0.883	0.742	1.19003	0.894	0.661	1.3525
ahk2 ahk3 (Mock)	0.671	0.525	1.2781	0.652	0.473	1.37844	0.741	0.617	1.20097	0.684	0.5	1.368
ahk2 ahk3 (Mock)	0.648	0.478	1.35565	0.775	0.654	1.18502	0.917	0.784	1.16964	0.963	0.729	1.32099
ahk2 ahk3 (Mock)	0.509	0.446	1.14126	0.56	0.472	1.18644	0.636	0.512	1.24219	0.656	0.457	1.43545
ahk2 ahk3 (Mock)	0.475	0.366	1.29781	0.725	0.531	1.36535	0.726	0.522	1.3908	0.784	0.566	1.38516
ahk2 ahk3 (Mock)	0.667	0.529	1.26087	-	-	-	0.84	0.638	1.31661	-	-	-
ahk2 ahk3 (Mock)	0.614	0.475	1.29263	0.641	0.587	1.09199	0.783	0.654	1.19725	0.839	0.641	1.30889
ahk2 ahk3 (Mock)	0.598	0.468	1.27778	0.709	0.59	1.20169	0.823	0.655	1.25649	0.829	0.584	1.41952
ahk2 ahk3 (Mock)	0.562	0.442	1.27149	0.606	0.475	1.27579	0.619	0.449	1.37862	0.659	0.494	1.33401
ahk2 ahk3 (Mock)	0.564	0.471	1.19745	0.647	0.457	1.41575	0.802	0.646	1.24149	0.763	0.625	1.2208
CKX1ox (Mock)	0.528	0.407	1.2973	0.514	0.408	1.2598	0.466	0.412	1.13107	0.536	0.443	1.20993
CKX1ox (Mock)	0.637	0.515	1.23689	-	-	-	0.783	0.599	1.30718	0.791	0.584	1.35445
CKX1ox (Mock)	0.547	0.412	1.32767	0.589	0.472	1.24788	0.616	0.458	1.34498	0.644	0.493	1.30629
CKX1ox (Mock)	0.553	0.425	1.30118	0.553	0.462	1.19697	0.528	0.462	1.14286	0.559	0.412	1.3568
CKX1ox (Mock)	0.711	0.527	1.34915	0.689	0.555	1.24144	0.802	0.586	1.3686	0.743	0.596	1.24664
CKX1ox (Mock)	0.578	0.452	1.27876	0.637	0.461	1.38178	0.603	0.503	1.19881	0.63	0.45	1.4
CKX1ox (Mock)	0.654	0.546	1.1978	0.783	0.624	1.25481	0.698	0.546	1.27839	0.783	0.577	1.35702
CKX1ox (Mock)	0.456	0.394	1.15736	0.614	0.523	1.174	0.721	0.583	1.23671	0.688	0.478	1.43933
CKX1ox (Mock)	0.559	0.49	1.14082	0.614	0.449	1.36748	0.675	0.479	1.40919	0.609	0.446	1.36547
CKX1ox (Mock)	0.516	0.434	1.18894	0.533	0.452	1.1792	0.592	0.472	1.25424	0.531	0.401	1.32419
CKX1ox (Mock)	0.592	0.474	1.24895	0.546	0.412	1.32524	0.569	0.488	1.16598	0.577	0.443	1.30248
CKX1ox (Mock)	0.503	0.377	1.33422	0.603	0.5	1.206	0.65	0.546	1.19048	0.672	0.546	1.23077
CKX1ox (Mock)	0.571	0.526	1.08555	0.671	0.564	1.18972	0.669	0.512	1.30664	0.584	0.461	1.26681
CKX1ox (Mock)	0.711	0.573	1.24084	0.622	0.443	1.40406	0.702	0.51	1.37647	0.604	0.46	1.31304
CKX1ox (Mock)	0.645	0.491	1.31365	0.541	0.447	1.21029	0.617	0.458	1.34716	0.541	0.408	1.32598
CKX1ox (Mock)	0.561	0.452	1.24115	0.626	0.452	1.38496	0.59	0.446	1.32287	0.541	0.434	1.24654
CKX1ox (Mock)	0.644	0.565	1.13982	0.656	0.538	1.21933	0.616	0.423	1.45626	0.563	0.376	1.49734
CKX1ox (Mock)	0.65	0.485	1.34021	0.627	0.549	1.14208	0.636	0.514	1.23735	0.553	0.374	1.47861
CKX1ox (Mock)	0.6	0.521	1.15163	0.677	0.555	1.21982	0.597	0.473	1.26216	0.695	0.563	1.23446
CKX1ox (Mock)	0.557	0.445	1.25169	0.556	0.459	1.21133	0.589	0.432	1.36343	0.566	0.428	1.32243
CKX1ox (Mock)	0.548	0.45	1.21778	0.662	0.537	1.23277	0.542	0.404	1.34158	0.598	0.428	1.3972
CKX1ox (Mock)	0.569	0.527	1.0797	0.602	0.497	1.21127	0.662	0.547	1.21024	0.56	0.428	1.30841
CKX1ox (Mock)	0.613	0.525	1.16762	0.718	0.559	1.28444	0.792	0.581	1.36317	0.853	0.599	1.42404
CKX1ox (Mock)	0.504	0.416	1.21154	0.533	0.425	1.25412	0.541	0.432	1.25231	0.448	0.357	1.2549
CKX1ox (Mock)	0.599	0.534	1.12172	0.66	0.519	1.27168	0.719	0.572	1.25699	0.52	0.429	1.21212
CKX1ox (Mock)	0.573	0.522	1.0977	0.707	0.593	1.19224	0.637	0.544	1.17096	0.661	0.549	1.20401
CKX1ox (Mock)	0.634	0.553	1.14647	0.743	0.598	1.24247	0.7	0.521	1.34357	0.651	0.513	1.26901
CKX1ox (Mock)	0.598	0.501	1.19361	0.636	0.484	1.31405	0.548	0.42	1.30476	0.531	0.419	1.2673
CKX1ox (Mock)	0.667	0.568	1.1743	0.719	0.605	1.18843	0.697	0.546	1.27656	0.704	0.547	1.28702
CKX1ox (Mock)	0.646	0.557	1.15978	0.623	0.483	1.28986	0.63	0.493	1.27789	0.486	0.383	1.26893
arr1,10,12 (Mock)	0.687	0.528	1.30114	0.744	0.525	1.41714	0.935	0.613	1.52529	0.831	0.526	1.57985
arr1,10,12 (Mock)	0.494	0.385	1.28312	0.5	0.343	1.45773	0.472	0.317	1.48896	0.385	0.237	1.62447
arr1,10,12 (Mock)	0.532	0.419	1.26969	0.613	0.453	1.3532	0.539	0.362	1.48895	0.579	0.361	1.60388
arr1,10,12 (Mock)	0.499	0.384	1.29948	0.546	0.375	1.456	0.503	0.344	1.46221	0.516	0.32	1.6125
arr1,10,12 (Mock)	0.596	0.461	1.29284	0.514	0.348	1.47701	0.681	0.416	1.63702	0.476	0.322	1.47826
arr1,10,12 (Mock)	0.596	0.453	1.31567	0.675	0.442	1.52715	0.673	0.415	1.62169	0.555	0.348	1.59483
arr1,10,12 (Mock)	0.528	0.448	1.17857	-	-	-	0.508	0.351	1.44729	0.461	0.283	1.62898
arr1,10,12 (Mock)	0.412	0.353	1.16714	0.426	0.325	1.31077	0.373	0.294	1.26871	0.35	0.245	1.42857
arr1,10,12 (Mock)	0.585	0.482	1.21369	-	-	-	0.679	0.5	1.358	0.627	0.413	1.51816
arr1,10,12 (Mock)	0.604	0.479	1.26096	0.644	0.457	1.40919	0.607	0.397	1.52897	0.54	0.328	1.64634
arr1,10,12 (Mock)	0.596	0.482	1.23651	0.686	0.44	1.55909	0.663	0.429	1.54545	0.596	0.357	1.66947
arr1,10,12 (Mock)	0.501	0.41	1.22195	0.47	0.318	1.47799	0.485	0.327	1.48318	0.422	0.254	1.66142
arr1,10,12 (Mock)	0.469	0.364	1.28846	0.438	0.329	1.33131	0.411	0.303	1.35644	0.367	0.245	1.49796
arr1,10,12 (Mock)	0.513	0.426	1.20423	-	-	-	0.483	0.334	1.44611	0.488	0.381	1.28084
arr1,10,12 (Mock)	0.408	0.314	1.29936	0.419	0.328	1.27744	0.423	0.3	1.41	0.336	0.233	1.44206
arr1,10,12 (Mock)	0.595	0.511	1.16438	0.624	0.472	1.32203	0.649	0.465	1.3957	0.487	0.343	1.41983
arr1,10,12 (Mock)	0.402	0.305	1.31803	0.455	0.313	1.45367	0.367	0.269	1.36431	0.31	0.212	1.46226
arr1,10,12 (Mock)	0.441	0.341	1.29326	0.443	0.328	1.35061	0.445	0.294	1.51361	0.352	0.229	1.53712
arr1,10,12 (Mock)	0.517	0.412	1.25485	0.61	0.438	1.39269	0.615	0.403	1.52605	0.525	0.294	1.78571
arr1,10,12 (Mock)	0.427	0.329	1.29787	0.439	0.312	1.40705	0.414	0.31	1.33548	0.364	0.259	1.40541
arr1,10,12 (Mock)	0.478	0.369	1.29539	0.554	0.366	1.51366	0.439	0.315	1.39365	0.345	0.241	1.43154
arr1,10,12 (Mock)	0.336	0.26	1.29231	0.331	0.285	1.1614	0.295	0.212	1.39151	0.256	0.177	1.44633
arr1,10,12 (Mock)	0.521	0.355	1.46761	0.472	0.305	1.54754	0.423	0.277	1.52708	0.336	0.206	1.63107
arr1,10,12 (Mock)	0.552	0.391	1.41176	0.47	0.312	1.50641	0.439	0.271	1.61993	0.385	0.267	1.44195
arr1,10,12 (Mock)	0.501	0.381	1.31496	0.589	0.4	1.4725	0.564	0.351	1.60684	0.448	0.282	1.58865
arr1,10,12 (Mock)	0.401	0.312	1.28526	0.458	0.34	1.34706	0.424	0.293	1.4471	0.346	0.25	1.384
arr1,10,12 (Mock)	0.538	0.37	1.45405	0.506	0.363	1.39394	0.424	0.298	1.42282	0.355	0.259	1.37066
arr1,10,12 (Mock)	0.321	0.255	1.25882	0.331	0.239	1.38494	0.378	0.263	1.43726	0.333	0.241	1.38174
arr1,10,12 (Mock)	0.357	0.302	1.18212	0.412	0.277	1.48736	0.32	0.244	1.31148	-	-	-
arr1,10,12 (Mock)	0.419	0.293	1.43003	0.426	0.352	1.21023	0.43	0.289	1.48789	0.419	0.278	1.50719
arr1,10,12 (Mock)	0.442	0.343	1.28863	0.477	0.386	1.23575	0.448	0.308	1.45455	0.382	0.244	1.56557
arr1,10,12 (Mock)	0.339	0.297	1.14141	0.332	0.294	1.12925	0.336	0.252	1.33333	0.313	0.21	1.49048
Col-0 (GA)	1.013	0.79	1.28228	1.312	0.872	1.50459	1.473	0.985	1.49543	1.571	0.922	1.7039
Col-0 (GA)	1.005	0.666	1.50901	1.094	0.82	1.33415	1.294	0.904	1.43142	1.47	0.765	1.92157
Col-0 (GA)	1.097	0.764	1.43586	1.46	0.781	1.8694	1.617	0.916	1.76528	1.751	0.969	1.80702
Col-0 (GA)	1.301	0.833	1.56182	1.651	0.863	1.91309	1.869	1.101	1.69755	1.885	1.147	1.64342
Col-0 (GA)	1.274	0.9	1.41556	1.607	0.926	1.73542	2.003	1.253	1.59856	2.073	1.223	1.69501
Col-0 (GA)	1.207	0.764	1.57984	1.358	0.807	1.68278	1.63	0.994	1.63984	1.79	1.08	1.65741
Col-0 (GA)	1.239	0.84	1.475	1.634	0.953	1.71459	2.008	1.126	1.7833	2.089	1.108	1.88538
Col-0 (GA)	1.163	0.835	1.39281	1.452	0.985	1.47411	1.502	0.875	1.71657	1.583	1.012	1.56423
Col-0 (GA)	1.138	0.866	1.31409	1.416	0.935	1.51444	1.469	0.799	1.83855	-	-	-
Col-0 (GA)	1.231	0.908	1.35573	1.374	0.842	1.63183	1.457	0.929	1.56835	1.906	0.994	1.91751
Col-0 (GA)	1.26	0.915	1.37705	1.648	1.01	1.63168	1.806	1.173	1.53964	2.174	1.116	1.94803
Col-0 (GA)	1.232	0.841	1.46492	1.527	1.012	1.50889	1.677	1.043	1.60786	2.025	1.133	1.78729
Col-0 (GA)	1.066	0.742	1.43666	1.327	0.888	1.49437	1.548	1.02	1.51765	1.828	1.085	1.68479
Col-0 (GA)	1.048	0.819	1.27961	1.331	0.846	1.57329	1.551	0.864	1.79514	1.476	0.797	1.85194
Col-0 (GA)	1.198	0.87	1.37701	1.444	0.91	1.58681	1.764	1.069	1.65014	1.835	1.046	1.7543
Col-0 (GA)	0.926	0.599	1.54591	1.671	0.947	1.76452	1.729	0.906	1.90839	1.748	0.846	2.06619
Col-0 (GA)	1.162	0.761	1.52694	1.482	0.944	1.56992	1.728	0.98	1.76327	1.436	0.777	1.84813
Col-0 (GA)	1.157	0.862	1.34223	1.169	0.773	1.51229	1.452	0.952	1.52521	1.816	1.101	1.64941
Col-0 (GA)	1.23	0.89	1.38202	1.606	0.971	1.65396	1.605	0.838	1.91527	1.734	0.971	1.78579
Col-0 (GA)	1.149	0.806	1.42556	1.299	0.838	1.55012	1.598	0.969	1.64912	1.468	0.854	1.71897
Col-0 (GA)	1.067	0.793	1.34552	1.408	0.849	1.65842	1.596	1.068	1.49438	1.746	0.963	1.81308
Col-0 (GA)	1.011	0.805	1.2559	1.472	0.88	1.67273	1.501	0.903	1.66224	1.835	1.027	1.78676
Col-0 (GA)	1.25	0.904	1.38274	1.48	0.964	1.53527	1.659	0.915	1.81311	1.797	0.995	1.80603
Col-0 (GA)	1.079	0.755	1.42914	1.595	0.882	1.80839	1.681	0.95	1.76947	1.503	0.768	1.95703
Col-0 (GA)	1.105	0.741	1.49123	1.435	0.815	1.76074	1.541	1.015	1.51823	1.676	0.951	1.76236
Col-0 (GA)	1.114	0.762	1.46194	1.156	0.811	1.4254	1.49	0.802	1.85786	1.322	0.725	1.82345
Col-0 (GA)	1.184	0.757	1.56407	1.373	0.773	1.7762	1.476	0.874	1.68879	1.525	0.863	1.76709
Col-0 (GA)	1.122	0.755	1.48609	1.477	0.954	1.54822	1.791	1.024	1.74902	1.787	1.01	1.76931
Col-0 (GA)	0.929	0.669	1.38864	-	-	-	1.279	0.714	1.79132	1.453	0.826	1.75908
Col-0 (GA)	1.088	0.697	1.56098	1.334	0.798	1.67168	1.509	0.778	1.93959	1.472	0.755	1.94967
Col-0 (GA)	0.943	0.603	1.56385	1.014	0.704	1.44034	1.667	1.078	1.54638	1.575	0.988	1.59413
Col-0 (GA)	1.066	0.762	1.39895	1.411	0.874	1.61442	1.429	0.773	1.84864	1.838	0.958	1.91858
Col-0 (GA)	1.067	0.774	1.37855	1.313	0.849	1.54653	1.738	1.107	1.57001	1.668	0.934	1.78587
Col-0 (GA)	0.954	0.704	1.35511	0.986	0.736	1.33967	1.647	1.099	1.49864	1.44	0.904	1.59292
Col-0 (GA)	1.226	0.756	1.62169	1.196	0.821	1.45676	1.405	0.73	1.92466	1.417	0.762	1.85958
Col-0 (GA)	0.976	0.642	1.52025	1.14	0.724	1.57459	1.318	0.909	1.44994	1.641	0.952	1.72374
Col-0 (GA)	1.192	0.865	1.37803	1.008	0.692	1.45665	1.314	0.805	1.6323	1.589	0.934	1.70128
ga1 (GA)	1.293	0.887	1.45772	1.753	1.047	1.67431	1.712	1.01	1.69505	1.928	1.108	1.74007
ga1 (GA)	1.412	0.94	1.50213	1.9445	1.137	1.7102	2.014	1.0745	1.87436	1.8145	0.934	1.94272
ga1 (GA)	1.225	0.829	1.47768	1.957	1.316	1.48708	1.719	0.92	1.86848	2.062	1.135	1.81674
ga1 (GA)	1.021	0.641	1.59282	1.463	0.987	1.48227	1.584	0.988	1.60324	1.4325	0.833	1.71969
ga1 (GA)	1.265	0.921	1.37351	2.014	1.191	1.69102	1.8775	1.035	1.81401	2.153	1.167	1.8449
ga1 (GA)	1.363	0.952	1.43172	1.798	1.132	1.58834	1.721	1.047	1.64374	2.062	1.197	1.72264
ga1 (GA)	1.416	0.967	1.46432	1.838	1.154	1.59272	1.774	1.068	1.66105	1.979	1.041	1.90106
ga1 (GA)	1.47	0.968	1.5186	1.887	1.224	1.54167	1.823	1.038	1.75626	2.415	1.243	1.94288
ga1 (GA)	1.095	0.867	1.26298	1.603	0.988	1.62247	1.557	0.93	1.67419	1.763	0.982	1.79532
ga1 (GA)	1.428	0.91	1.56923	1.774	1.047	1.69436	1.946	1.172	1.66041	2.089	1.106	1.88879
ga1 (GA)	1.405	0.95	1.47895	1.96	1.053	1.86135	2.046	1.088	1.88051	1.96	0.973	2.01439
ga1 (GA)	1.388	0.896	1.54911	1.624	1.036	1.56757	1.55	0.965	1.60622	2.172	1.127	1.92724
ga1 (GA)	1.078	0.76	1.41842	1.459	0.955	1.52775	1.578	1.028	1.53502	1.676	0.863	1.94206
ga1 (GA)	1.298	0.926	1.40173	1.74	1.027	1.69426	2.043	1.172	1.74317	2.009	1.163	1.72743
ga1 (GA)	1.313	0.898	1.46214	1.487	0.922	1.6128	2.049	1.047	1.95702	1.808	1.103	1.63917
ga1 (GA)	1.288	0.92	1.4	1.583	1.057	1.49763	1.661	0.878	1.8918	1.841	0.966	1.9058
ga1 (GA)	1.257	0.805	1.56149	1.727	0.887	1.94701	1.639	0.982	1.66904	1.8	1.018	1.76817
ga1 (GA)	1.236	0.87	1.42069	1.648	1.08	1.52593	1.67	1.022	1.63405	2.172	1.327	1.63677
ga1 (GA)	1.448	0.951	1.52261	1.626	0.879	1.84983	1.776	1.145	1.55109	1.811	1.173	1.5439
ga1 (GA)	1.4	0.952	1.47059	1.631	1.027	1.58812	1.749	1.228	1.42427	1.914	1.128	1.69681
ga1 (GA)	1.029	0.763	1.34862	1.448	1.078	1.34323	1.46	0.898	1.62584	1.528	0.819	1.86569
ga1 (GA)	1.169	0.867	1.34833	1.564	1.042	1.50096	1.894	1.201	1.57702	1.953	1.139	1.71466
ga1 (GA)	1.265	0.954	1.326	1.918	1.186	1.6172	2.06	1.067	1.93065	-	-	-
ga1 (GA)	1.233	0.848	1.45401	-	-	-	1.863	1.106	1.68445	1.892	1.175	1.61021
ga1 (GA)	1.554	0.992	1.56653	1.88	1.112	1.69065	2.184	1.283	1.70226	2.083	1.083	1.92336
ga1 (GA)	1.166	0.853	1.36694	1.506	0.949	1.58693	1.542	0.948	1.62658	1.974	1.034	1.90909
ga1 (GA)	-	-	-	1.71	1.047	1.63324	1.89	1.073	1.76142	2.198	1.158	1.8981
ga1 (GA)	1.16	0.88	1.31818	-	-	-	1.699	1.058	1.60586	1.934	1.032	1.87403
ga1 (GA)	1.336	0.886	1.5079	1.645	1.095	1.50228	1.58	0.895	1.76536	1.695	0.878	1.93052
ga1 (GA)	1.172	0.919	1.2753	1.629	1.101	1.47956	1.596	0.991	1.61049	1.809	1.051	1.72122
ga1 (GA)	1.293	0.913	1.41621	1.759	1.057	1.66414	1.755	0.944	1.85911	1.822	1.057	1.72375
ga1 (GA)	1.155	0.7935	1.45558	1.771	0.997	1.77633	1.919	1.073	1.78844	1.989	1.031	1.92919
ga1 (GA)	1.17	0.976	1.19877	1.637	1.016	1.61122	1.842	1.15	1.60174	1.704	0.941	1.81084
ga1 (GA)	1.179	0.846	1.39362	1.565	0.932	1.67918	1.925	1.154	1.66811	1.967	1.168	1.68408
ga1 (GA)	0.854	0.521	1.63916	1.17	0.703	1.6643	0.924	0.538	1.71747	1.144	0.687	1.66521
ga1 (GA)	1.121	0.783	1.43167	1.58	0.986	1.60243	1.611	0.887	1.81623	-	-	-
ga3ox1,2 (GA)	1.201	0.827	1.45224	1.535	1.046	1.4675	1.917	1.197	1.6015	1.91	1.211	1.57721
ga3ox1,2 (GA)	1.238	0.873	1.4181	1.598	0.991	1.61251	1.63	0.928	1.75647	1.662	1.008	1.64881
ga3ox1,2 (GA)	1.179	0.856	1.37734	1.511	0.926	1.63175	1.612	1.037	1.55448	1.459	0.866	1.68476
ga3ox1,2 (GA)	1.417	0.909	1.55886	1.767	1.112	1.58903	1.815	1.108	1.63809	2.159	1.161	1.8596
ga3ox1,2 (GA)	1.273	0.896	1.42076	1.502	0.926	1.62203	1.722	1.096	1.57117	1.671	0.954	1.75157
ga3ox1,2 (GA)	0.975	0.722	1.35042	1.416	0.863	1.64079	1.49	0.962	1.54886	1.324	0.833	1.58944
ga3ox1,2 (GA)	1.191	0.9	1.32333	1.278	0.777	1.64479	1.447	0.851	1.70035	1.436	0.754	1.90451
ga3ox1,2 (GA)	1.156	0.864	1.33796	1.282	0.842	1.52257	1.381	0.9	1.53444	1.551	0.85	1.82471
ga3ox1,2 (GA)	1.165	0.813	1.43296	1.401	0.934	1.5	-	-	-	1.93	1.186	1.62732
ga3ox1,2 (GA)	1.192	0.759	1.57049	1.211	0.854	1.41803	1.314	0.806	1.63027	1.346	0.767	1.75489
ga3ox1,2 (GA)	1.264	0.884	1.42986	1.42	0.887	1.6009	1.487	0.84	1.77024	1.427	0.846	1.68676
ga3ox1,2 (GA)	1.149	0.836	1.3744	1.303	0.909	1.43344	1.298	0.759	1.71014	1.326	0.877	1.51197
ga3ox1,2 (GA)	1.127	0.846	1.33215	1.615	1.015	1.59113	1.728	1.231	1.40374	1.681	1.019	1.64966
ga3ox1,2 (GA)	1.128	0.783	1.44061	1.4	0.872	1.6055	1.508	0.949	1.58904	1.472	0.848	1.73585
ga3ox1,2 (GA)	1.2	0.834	1.43885	1.385	0.867	1.59746	1.472	0.969	1.51909	1.323	0.846	1.56383
ga3ox1,2 (GA)	0.99	0.865	1.14451	1.213	0.82	1.47927	1.555	1.009	1.54113	1.621	0.968	1.67459
ga3ox1,2 (GA)	1.154	0.861	1.3403	1.19	0.795	1.49686	1.72	0.99	1.73737	1.446	0.906	1.59603
ga3ox1,2 (GA)	1.2075	0.964	1.25259	1.69	1.132	1.49293	1.783	1.051	1.69648	1.538	0.812	1.89409
ga3ox1,2 (GA)	1.1805	0.893	1.32195	1.37	0.849	1.61366	1.602	0.99	1.61818	1.562	0.959	1.62878
ga3ox1,2 (GA)	0.9825	0.732	1.34221	1.214	0.84	1.44524	1.259	0.704	1.78835	1.292	0.813	1.58918
ga3ox1,2 (GA)	1.051	0.704	1.4929	1.216	0.795	1.52956	1.389	0.836	1.66148	1.476	0.85	1.73647
ga3ox1,2 (GA)	1.22	0.903	1.35105	1.503	0.959	1.56726	1.497	0.905	1.65414	1.733	0.903	1.91916
ga3ox1,2 (GA)	1.021	0.831	1.22864	1.437	0.942	1.52548	1.464	0.933	1.56913	1.6	0.893	1.79171
ga3ox1,2 (GA)	1.057	0.722	1.46399	1.037	0.678	1.5295	1.279	0.78	1.63974	1.378	0.798	1.72682
ga3ox1,2 (GA)	1.088	0.752	1.44681	1.206	0.743	1.62315	1.348	0.786	1.71501	1.361	0.694	1.9611
ga3ox1,2 (GA)	0.929	0.706	1.31586	1.184	0.711	1.66526	1.292	0.855	1.51111	1.346	0.755	1.78278
ga3ox1,2 (GA)	1.222	0.727	1.68088	1.254	0.856	1.46495	1.344	0.836	1.60766	1.3	0.68	1.91176
ga3ox1,2 (GA)	1.019	0.669	1.52317	1.051	0.664	1.58283	1.278	0.893	1.43113	1.179	0.807	1.46097
ga3ox1,2 (GA)	0.979	0.676	1.44822	0.964	0.698	1.38109	0.97	0.625	1.552	1.408	0.792	1.77778
ga3ox1,2 (GA)	0.952	0.733	1.29877	1.066	0.707	1.50778	1.237	0.77	1.60649	1.162	0.69	1.68406
ga3ox1,2 (GA)	0.998	0.722	1.38227	1.121	0.721	1.55479	1.477	0.86	1.71744	1.271	0.802	1.58479
ga3ox1,2 (GA)	0.957	0.69	1.38696	1.063	0.664	1.6009	1.082	0.619	1.74798	1.121	0.668	1.67814
ga3ox1,2 (GA)	1.084	0.817	1.32681	1.27	0.855	1.48538	1.339	0.805	1.66335	1.287	0.789	1.63118
ga3ox1,2 (GA)	1.132	0.735	1.54014	1.164	0.787	1.47903	1.445	0.919	1.57236	1.481	0.83	1.78434
ga3ox1,2 (GA)	1.088	0.686	1.58601	1.111	0.716	1.55168	1.324	0.936	1.41453	1.3	0.77	1.68831
ahk2 ahk3 (GA)	0.93	0.615	1.5122	1.089	0.678	1.60619	1.281	0.821	1.56029	1.188	0.689	1.72424
ahk2 ahk3 (GA)	0.723	0.583	1.24014	0.938	0.638	1.47022	1.018	0.67	1.5194	1.235	0.706	1.74929
ahk2 ahk3 (GA)	0.679	0.547	1.24132	0.834	0.487	1.71253	0.858	0.597	1.43719	0.982	0.755	1.30066
ahk2 ahk3 (GA)	0.768	0.581	1.32186	0.989	0.629	1.57234	1.139	0.706	1.61331	1.199	0.752	1.59441
ahk2 ahk3 (GA)	0.761	0.524	1.45229	0.723	0.462	1.56494	0.869	0.675	1.28741	0.992	0.624	1.58974
ahk2 ahk3 (GA)	0.7	0.547	1.27971	0.863	0.595	1.45042	0.962	0.61	1.57705	0.953	0.546	1.74542
ahk2 ahk3 (GA)	0.679	0.506	1.3419	0.935	0.645	1.44961	1.062	0.724	1.46685	1.125	0.7	1.60714
ahk2 ahk3 (GA)	0.667	0.51	1.30784	0.848	0.625	1.3568	1.012	0.741	1.36572	1.159	0.687	1.68705
ahk2 ahk3 (GA)	0.723	0.44	1.64318	0.706	0.514	1.37354	1.002	0.764	1.31152	1.112	0.751	1.48069
ahk2 ahk3 (GA)	0.794	0.524	1.51527	0.885	0.633	1.3981	1.006	0.763	1.31848	1.146	0.743	1.5424
ahk2 ahk3 (GA)	0.752	0.542	1.38745	0.958	0.686	1.3965	1.067	0.747	1.42838	1.17	0.775	1.50968
ahk2 ahk3 (GA)	0.795	0.6	1.325	1.18	0.757	1.55878	1.225	0.788	1.55457	1.193	0.745	1.60134
ahk2 ahk3 (GA)	0.738	0.469	1.57356	0.976	0.698	1.39828	0.979	0.611	1.60229	1.054	0.669	1.57549
ahk2 ahk3 (GA)	0.657	0.522	1.25862	0.957	0.67	1.42836	1.037	0.663	1.5641	1.035	0.681	1.51982
ahk2 ahk3 (GA)	0.675	0.566	1.19258	0.957	0.701	1.36519	1.43	0.828	1.72705	1.375	0.798	1.72306
ahk2 ahk3 (GA)	0.79	0.516	1.53101	1.177	0.76	1.54868	1.08	0.692	1.56069	1.406	0.784	1.79337
ahk2 ahk3 (GA)	0.899	0.611	1.47136	0.814	0.59	1.37966	1.233	0.807	1.52788	1.152	0.796	1.44724
ahk2 ahk3 (GA)	0.739	0.528	1.39962	0.787	0.48	1.63958	0.791	0.445	1.77753	0.876	0.657	1.33333
ahk2 ahk3 (GA)	0.756	0.601	1.2579	0.975	0.714	1.36555	1.112	0.749	1.48465	1.161	0.68	1.70735
ahk2 ahk3 (GA)	0.766	0.536	1.4291	0.867	0.569	1.52373	0.847	0.578	1.4654	1.179	0.787	1.49809
ahk2 ahk3 (GA)	0.883	0.593	1.48904	0.94	0.586	1.6041	1.042	0.673	1.54829	1.216	0.691	1.75977
ahk2 ahk3 (GA)	0.73	0.513	1.423	0.652	0.42	1.55238	0.778	0.541	1.43808	0.921	0.635	1.45039
ahk2 ahk3 (GA)	0.679	0.566	1.19965	0.97	0.622	1.55949	1.129	0.692	1.6315	1.107	0.668	1.65719
ahk2 ahk3 (GA)	0.638	0.476	1.34034	0.733	0.516	1.42054	0.805	0.509	1.58153	1.049	0.67	1.56567
ahk2 ahk3 (GA)	0.693	0.513	1.35088	0.766	0.52	1.47308	0.801	0.634	1.26341	1.003	0.657	1.52664
ahk2 ahk3 (GA)	1.045	0.818	1.27751	0.859	0.557	1.54219	0.88	0.565	1.55752	1.051	0.581	1.80895
ahk2 ahk3 (GA)	0.783	0.542	1.44465	0.9	0.595	1.51261	1.088	0.689	1.5791	1.183	0.703	1.68279
ahk2 ahk3 (GA)	0.703	0.531	1.32392	0.973	0.755	1.28874	1.038	0.716	1.44972	1.23	0.737	1.66893
ahk2 ahk3 (GA)	-	-	-	1.286	0.796	1.61558	1.142	0.731	1.56224	1.262	0.744	1.69624
ahk2 ahk3 (GA)	0.729	0.527	1.3833	0.677	0.502	1.34861	0.709	0.435	1.62989	0.69	0.465	1.48387
ahk2 ahk3 (GA)	0.542	0.453	1.19647	0.807	0.589	1.37012	0.733	0.524	1.39885	0.982	0.62	1.58387
ahk2 ahk3 (GA)	0.584	0.412	1.41748	0.968	0.697	1.38881	0.937	0.677	1.38405	0.959	0.606	1.58251
ahk2 ahk3 (GA)	0.514	0.388	1.32474	0.529	0.411	1.2871	0.591	0.486	1.21605	0.689	0.463	1.48812
ahk2 ahk3 (GA)	0.739	0.489	1.51125	0.936	0.66	1.41818	-	-	-	0.889	0.544	1.63419
ahk2 ahk3 (GA)	0.702	0.516	1.36047	0.786	0.537	1.46369	0.917	0.65	1.41077	0.96	0.599	1.60267
ahk2 ahk3 (GA)	0.632	0.452	1.39823	0.734	0.558	1.31541	0.907	0.633	1.43286	0.93	0.6	1.55
ahk2 ahk3 (GA)	0.745	0.561	1.32799	0.613	0.491	1.24847	0.812	0.586	1.38567	0.629	0.411	1.53041
ahk2 ahk3 (GA)	0.744	0.534	1.39326	0.741	0.536	1.38246	0.659	0.363	1.81543	0.685	0.426	1.60798
ahk2 ahk3 (GA)	0.743	0.528	1.4072	0.813	0.65	1.25077	1.061	0.672	1.57887	0.995	0.655	1.51908
ahk2 ahk3 (GA)	0.573	0.437	1.31121	0.848	0.56	1.51429	0.514	0.284	1.80986	0.629	0.384	1.63802
ahk2 ahk3 (GA)	0.622	0.458	1.35808	0.807	0.659	1.22458	0.897	0.653	1.37366	0.962	0.629	1.52941
ahk2 ahk3 (GA)	0.873	0.541	1.61368	0.921	0.611	1.50736	0.991	0.676	1.46598	1.043	0.663	1.57315
CKX1ox (GA)	0.796	0.587	1.35605	0.801	0.6	1.335	0.893	0.573	1.55846	0.755	0.532	1.41917
CKX1ox (GA)	0.793	0.628	1.26274	0.801	0.534	1.5	0.867	0.598	1.44983	0.79	0.541	1.46026
CKX1ox (GA)	0.782	0.57	1.37193	0.75	0.565	1.32743	0.929	0.613	1.5155	0.914	0.628	1.45541
CKX1ox (GA)	0.748	0.513	1.45809	0.672	0.513	1.30994	0.778	0.529	1.4707	0.723	0.468	1.54487
CKX1ox (GA)	0.766	0.588	1.30272	0.846	0.578	1.46367	0.973	0.646	1.50619	0.875	0.601	1.45591
CKX1ox (GA)	0.833	0.572	1.45629	0.866	0.553	1.566	0.871	0.663	1.31373	0.939	0.675	1.39111
CKX1ox (GA)	0.778	0.534	1.45693	0.854	0.542	1.57565	1.15	0.719	1.59944	0.957	0.641	1.49298
CKX1ox (GA)	0.704	0.558	1.26165	0.775	0.583	1.32933	0.876	0.599	1.46244	0.879	0.568	1.54754
CKX1ox (GA)	0.771	0.602	1.28073	0.822	0.602	1.36545	0.831	0.558	1.48925	0.866	0.594	1.45791
CKX1ox (GA)	0.817	0.612	1.33497	0.722	0.504	1.43254	0.814	0.587	1.38671	0.797	0.528	1.50947
CKX1ox (GA)	0.777	0.582	1.33505	0.793	0.489	1.62168	0.929	0.677	1.37223	0.94	0.591	1.59052
CKX1ox (GA)	0.881	0.611	1.4419	0.952	0.668	1.42515	0.971	0.626	1.55112	1.119	0.744	1.50403
CKX1ox (GA)	0.882	0.637	1.38462	0.858	0.612	1.40196	0.895	0.636	1.40723	0.946	0.649	1.45763
CKX1ox (GA)	0.622	0.518	1.20077	0.624	0.55	1.13455	0.694	0.549	1.26412	0.826	0.544	1.51838
CKX1ox (GA)	0.636	0.546	1.16484	0.778	0.505	1.54059	0.869	0.528	1.64583	0.77	0.505	1.52475
CKX1ox (GA)	0.83	0.592	1.40203	0.778	0.504	1.54365	0.849	0.605	1.40331	0.794	0.589	1.34805
CKX1ox (GA)	0.704	0.58	1.21379	-	-	-	0.649	0.422	1.53791	0.817	0.536	1.52425
CKX1ox (GA)	0.684	0.541	1.26433	0.661	0.533	1.24015	0.776	0.558	1.39068	0.721	0.454	1.58811
CKX1ox (GA)	0.614	0.548	1.12044	0.752	0.579	1.29879	0.784	0.528	1.48485	0.794	0.549	1.44627
CKX1ox (GA)	0.581	0.455	1.27692	0.69	0.543	1.27072	0.746	0.573	1.30192	0.696	0.492	1.41463
CKX1ox (GA)	0.673	0.569	1.18278	0.711	0.492	1.44512	0.826	0.632	1.30696	0.938	0.649	1.4453
CKX1ox (GA)	0.597	0.435	1.37241	0.606	0.452	1.34071	0.742	0.561	1.32264	0.728	0.486	1.49794
CKX1ox (GA)	0.745	0.561	1.32799	0.914	0.647	1.41267	0.958	0.636	1.50629	1.03	0.726	1.41873
CKX1ox (GA)	0.761	0.508	1.49803	0.957	0.696	1.375	1.059	0.72	1.47083	1.162	0.69	1.68406
CKX1ox (GA)	0.873	0.616	1.41721	0.806	0.598	1.34783	1.07	0.725	1.47586	1.08	0.701	1.54066
CKX1ox (GA)	0.846	0.607	1.39374	0.904	0.636	1.42138	0.958	0.748	1.28075	1.166	0.731	1.59508
CKX1ox (GA)	0.515	0.443	1.16253	0.753	0.586	1.28498	0.818	0.572	1.43007	0.73	0.512	1.42578
CKX1ox (GA)	0.729	0.562	1.29715	0.696	0.546	1.27473	1.009	0.69	1.46232	0.844	0.577	1.46274
CKX1ox (GA)	0.818	0.571	1.43257	0.702	0.5	1.404	0.822	0.583	1.40995	0.886	0.623	1.42215
CKX1ox (GA)	0.753	0.604	1.24669	-	-	-	0.834	0.546	1.52747	1.046	0.693	1.50938
CKX1ox (GA)	0.696	0.549	1.26776	-	-	-	0.877	0.633	1.38547	0.909	0.631	1.44057
CKX1ox (GA)	0.703	0.553	1.27125	0.672	0.535	1.25607	0.792	0.554	1.4296	0.697	0.512	1.36133
CKX1ox (GA)	0.571	0.409	1.39609	0.669	0.445	1.50337	0.687	0.492	1.39634	0.693	0.451	1.53659
CKX1ox (GA)	0.455	0.409	1.11247	0.56	0.407	1.37592	0.672	0.51	1.31765	0.577	0.404	1.42822
CKX1ox (GA)	0.644	0.489	1.31697	0.775	0.582	1.33162	0.861	0.545	1.57982	0.8	0.552	1.44928
CKX1ox (GA)	0.804	0.582	1.38144	0.933	0.68	1.37206	0.965	0.612	1.5768	0.994	0.625	1.5904
CKX1ox (GA)	0.924	0.631	1.46434	0.845	0.662	1.27644	1.011	0.779	1.29782	1.239	0.818	1.51467
CKX1ox (GA)	0.656	0.528	1.24242	0.647	0.499	1.29659	0.639	0.499	1.28056	0.724	0.559	1.29517
CKX1ox (GA)	0.692	0.544	1.27206	0.633	0.495	1.27879	0.631	0.571	1.10508	0.784	0.565	1.38761
CKX1ox (GA)	0.58	0.467	1.24197	0.672	0.531	1.26554	0.729	0.542	1.34502	0.821	0.477	1.72117
CKX1ox (GA)	0.735	0.556	1.32194	0.815	0.531	1.53484	0.789	0.544	1.45037	0.942	0.562	1.67616
CKX1ox (GA)	0.727	0.578	1.25779	0.784	0.583	1.34477	0.971	0.62	1.56613	0.711	0.553	1.28571
CKX1ox (GA)	0.792	0.606	1.30693	0.602	0.449	1.34076	0.772	0.546	1.41392	1.02	0.631	1.61648
CKX1ox (GA)	0.749	0.602	1.24419	0.872	0.699	1.2475	0.942	0.674	1.39763	0.954	0.629	1.51669
CKX1ox (GA)	0.619	0.493	1.25558	0.792	0.609	1.30049	0.753	0.577	1.30503	0.783	0.532	1.4718
CKX1ox (GA)	0.691	0.527	1.3112	0.758	0.51	1.48627	0.799	0.571	1.3993	0.769	0.49	1.56939
CKX1ox (GA)	0.776	0.605	1.28264	0.778	0.609	1.2775	0.864	0.698	1.23782	1.04	0.721	1.44244
CKX1ox (GA)	0.707	0.517	1.3675	0.709	0.471	1.50531	0.608	0.422	1.44076	0.684	0.509	1.34381
CKX1ox (GA)	0.679	0.591	1.1489	0.764	0.586	1.30375	0.877	0.603	1.45439	0.805	0.597	1.34841
CKX1ox (GA)	0.835	0.591	1.41286	0.828	0.636	1.30189	0.715	0.505	1.41584	0.813	0.629	1.29253
CKX1ox (GA)	0.839	0.602	1.39369	0.848	0.614	1.38111	0.915	0.566	1.61661	0.919	0.631	1.45642
CKX1ox (GA)	0.804	0.713	1.12763	1.081	0.718	1.50557	1.262	0.824	1.53155	0.94	0.684	1.37427
CKX1ox (GA)	0.766	0.583	1.31389	0.805	0.633	1.27172	0.868	0.662	1.31118	0.943	0.595	1.58487
arr1,10,12 (GA)	0.905	0.681	1.32893	0.923	0.629	1.46741	1.032	0.678	1.52212	1.006	0.523	1.92352
arr1,10,12 (GA)	0.802	0.637	1.25903	1.009	0.644	1.56677	1.034	0.59	1.75254	1.083	0.555	1.95135
arr1,10,12 (GA)	0.865	0.613	1.41109	0.994	0.585	1.69915	0.984	0.519	1.89595	0.804	0.385	2.08831
arr1,10,12 (GA)	0.922	0.808	1.14109	1.018	0.731	1.39261	1.119	0.671	1.66766	1.152	0.597	1.92965
arr1,10,12 (GA)	0.827	0.659	1.25493	0.969	0.664	1.45934	1.027	0.632	1.625	1.1	0.537	2.04842
arr1,10,12 (GA)	0.861	0.736	1.16984	1.165	0.787	1.4803	1.122	0.674	1.66469	1.144	0.556	2.05755
arr1,10,12 (GA)	0.901	0.721	1.24965	1.114	0.726	1.53444	1.092	0.658	1.65957	1.079	0.495	2.1798
arr1,10,12 (GA)	-	-	-	0.621	0.467	1.32976	0.61	0.443	1.37698	0.618	0.368	1.67935
arr1,10,12 (GA)	0.79	0.557	1.41831	0.696	0.383	1.81723	0.7	0.418	1.67464	0.625	0.347	1.80115
arr1,10,12 (GA)	0.571	0.411	1.38929	0.781	0.553	1.4123	0.777	0.475	1.63579	0.607	0.347	1.74928
arr1,10,12 (GA)	0.545	0.489	1.11452	0.548	0.371	1.47709	0.572	0.345	1.65797	0.508	0.374	1.35829
arr1,10,12 (GA)	0.603	0.434	1.3894	0.679	0.486	1.39712	0.697	0.466	1.49571	0.641	0.393	1.63104
arr1,10,12 (GA)	0.474	0.341	1.39003	0.578	0.446	1.29596	0.649	0.384	1.6901	0.477	0.283	1.68551
arr1,10,12 (GA)	0.571	0.434	1.31567	0.679	0.558	1.21685	0.712	0.411	1.73236	0.576	0.342	1.68421
arr1,10,12 (GA)	0.662	0.527	1.25617	0.764	0.554	1.37906	0.606	0.363	1.66942	0.799	0.405	1.97284
arr1,10,12 (GA)	0.628	0.491	1.27902	0.754	0.53	1.42264	0.926	0.644	1.43789	0.767	0.486	1.57819
arr1,10,12 (GA)	0.686	0.481	1.4262	0.556	0.36	1.54444	0.638	0.384	1.66146	0.499	0.29	1.72069
arr1,10,12 (GA)	0.6	0.486	1.23457	0.798	0.576	1.38542	0.498	0.303	1.64356	0.767	0.42	1.82619
arr1,10,12 (GA)	0.717	0.548	1.30839	0.861	0.684	1.25877	0.784	0.607	1.2916	1.088	0.688	1.5814
arr1,10,12 (GA)	0.796	0.616	1.29221	0.841	0.549	1.53188	1.166	0.618	1.88673	0.969	0.554	1.7491
arr1,10,12 (GA)	0.512	0.361	1.41828	0.392	0.25	1.568	0.474	0.342	1.38596	0.502	0.302	1.66225
arr1,10,12 (GA)	0.775	0.578	1.34083	0.94	0.558	1.68459	0.679	0.38	1.78684	0.942	0.534	1.76404
arr1,10,12 (GA)	0.625	0.495	1.26263	0.792	0.479	1.65344	0.684	0.373	1.83378	0.517	0.288	1.79514
arr1,10,12 (GA)	0.73	0.567	1.28748	0.814	0.54	1.50741	0.794	0.505	1.57228	1.06	0.566	1.87279
arr1,10,12 (GA)	0.493	0.378	1.30423	0.58	0.431	1.34571	0.559	0.41	1.36341	0.631	0.361	1.74792
arr1,10,12 (GA)	0.6	0.461	1.30152	0.596	0.399	1.49373	0.624	0.408	1.52941	0.567	0.337	1.68249
arr1,10,12 (GA)	0.607	0.406	1.49507	0.555	0.313	1.77316	0.48	0.273	1.75824	0.354	0.216	1.63889
arr1,10,12 (GA)	0.568	0.404	1.40594	0.861	0.569	1.51318	0.81	0.416	1.94712	0.728	0.37	1.96757
arr1,10,12 (GA)	0.639	0.482	1.32573	0.767	0.555	1.38198	0.752	0.453	1.66004	0.676	0.341	1.9824
arr1,10,12 (GA)	0.56	0.403	1.38958	0.559	0.375	1.49067	0.591	0.363	1.6281	0.528	0.257	2.05447
arr1,10,12 (GA)	0.654	0.499	1.31062	0.764	0.472	1.61864	0.626	0.371	1.68733	0.601	0.333	1.8048
arr1,10,12 (GA)	0.601	0.492	1.22154	0.581	0.356	1.63202	0.505	0.274	1.84307	0.487	0.241	2.02075
arr1,10,12 (GA)	0.395	0.346	1.14162	0.498	0.336	1.48214	0.473	0.34	1.39118	0.374	0.219	1.70776
arr1,10,12 (GA)	0.557	0.424	1.31368	0.522	0.329	1.58663	0.481	0.293	1.64164	0.452	0.243	1.86008
arr1,10,12 (GA)	0.435	0.331	1.3142	0.47	0.313	1.5016	0.416	0.275	1.51273	0.41	0.207	1.98068
arr1,10,12 (GA)	0.736	0.592	1.24324	0.873	0.6	1.455	0.845	0.58	1.4569	0.733	0.412	1.77913
arr1,10,12 (GA)	0.629	0.529	1.18904	0.684	0.502	1.36255	0.679	0.419	1.62053	0.609	0.338	1.80178

## Sheet: Stat_Fig2b
2b
		Leaf 4			Leaf 5			Leaf 6			Leaf 7
Two-way ANOVA	Ordinary		Two-way ANOVA	Ordinary		Two-way ANOVA	Ordinary		Two-way ANOVA	Ordinary
Alpha	0.05		Alpha	0.05		Alpha	0.05		Alpha	0.05
Source of Variation	% of total variation	P value	Source of Variation	% of total variation	P value	Source of Variation	% of total variation	P value	Source of Variation	% of total variation	P value
Interaction	1.687	0.0682	Interaction	3.572	<0,0001	Interaction	3.702	<0,0001	Interaction	4.819	<0,0001
Row Factor	19.44	<0,0001	Row Factor	31.19	<0,0001	Row Factor	33.98	<0,0001	Row Factor	39.39	<0,0001
Column Factor	12.2	<0,0001	Column Factor	18.59	<0,0001	Column Factor	19.2	<0,0001	Column Factor	25.95	<0,0001
Tukey's multiple comparisons test	Adjusted P Value		Tukey's multiple comparisons test	Adjusted P Value		Tukey's multiple comparisons test	Adjusted P Value		Tukey's multiple comparisons test	Adjusted P Value
Col-0:Mock vs. Col-0:GA4+7	0.0162		Col-0:Mock vs. Col-0:GA4+7	0.1927		Col-0:Mock vs. Col-0:GA4+7	0.5949		Col-0:Mock vs. Col-0:GA4+7	0.1282
Col-0:Mock vs. ga1:Mock	0.9988		Col-0:Mock vs. ga1:Mock	<0,0001		Col-0:Mock vs. ga1:Mock	<0,0001		Col-0:Mock vs. ga1:Mock	<0,0001
Col-0:Mock vs. ga1:GA4+7	0.0086		Col-0:Mock vs. ga1:GA4+7	0.0192		Col-0:Mock vs. ga1:GA4+7	0.0997		Col-0:Mock vs. ga1:GA4+7	0.0175
Col-0:Mock vs. ahk2 ahk3:Mock	0.0636		Col-0:Mock vs. ahk2 ahk3:Mock	<0,0001		Col-0:Mock vs. ahk2 ahk3:Mock	<0,0001		Col-0:Mock vs. ahk2 ahk3:Mock	<0,0001
Col-0:Mock vs. ahk2 ahk3:GA4+7	0.9708		Col-0:Mock vs. ahk2 ahk3:GA4+7	0.0836		Col-0:Mock vs. ahk2 ahk3:GA4+7	0.0021		Col-0:Mock vs. ahk2 ahk3:GA4+7	0.0011
Col-0:Mock vs. arr1,10,12:Mock	0.1096		Col-0:Mock vs. arr1,10,12:Mock	0.0001		Col-0:Mock vs. arr1,10,12:Mock	<0,0001		Col-0:Mock vs. arr1,10,12:Mock	<0,0001
Col-0:Mock vs. arr1,10,12:GA4+7	0.5608		Col-0:Mock vs. arr1,10,12:GA4+7	0.934		Col-0:Mock vs. arr1,10,12:GA4+7	>0,9999		Col-0:Mock vs. arr1,10,12:GA4+7	0.002
Col-0:Mock vs. CKX1ox:Mock	<0,0001		Col-0:Mock vs. CKX1ox:Mock	<0,0001		Col-0:Mock vs. CKX1ox:Mock	<0,0001		Col-0:Mock vs. CKX1ox:Mock	<0,0001
Col-0:Mock vs. CKX1ox:GA4+7	0.6522		Col-0:Mock vs. CKX1ox:GA4+7	<0,0001		Col-0:Mock vs. CKX1ox:GA4+7	<0,0001		Col-0:Mock vs. CKX1ox:GA4+7	<0,0001
Col-0:GA4+7 vs. ga1:Mock	0.0004		Col-0:GA4+7 vs. ga1:Mock	<0,0001		Col-0:GA4+7 vs. ga1:Mock	<0,0001		Col-0:GA4+7 vs. ga1:Mock	<0,0001
Col-0:GA4+7 vs. ga1:GA4+7	>0,9999		Col-0:GA4+7 vs. ga1:GA4+7	0.9969		Col-0:GA4+7 vs. ga1:GA4+7	0.9937		Col-0:GA4+7 vs. ga1:GA4+7	0.9993
Col-0:GA4+7 vs. ahk2 ahk3:Mock	<0,0001		Col-0:GA4+7 vs. ahk2 ahk3:Mock	<0,0001		Col-0:GA4+7 vs. ahk2 ahk3:Mock	<0,0001		Col-0:GA4+7 vs. ahk2 ahk3:Mock	<0,0001
Col-0:GA4+7 vs. ahk2 ahk3:GA4+7	0.2654		Col-0:GA4+7 vs. ahk2 ahk3:GA4+7	<0,0001		Col-0:GA4+7 vs. ahk2 ahk3:GA4+7	<0,0001		Col-0:GA4+7 vs. ahk2 ahk3:GA4+7	<0,0001
Col-0:GA4+7 vs. arr1,10,12:Mock	<0,0001		Col-0:GA4+7 vs. arr1,10,12:Mock	<0,0001		Col-0:GA4+7 vs. arr1,10,12:Mock	<0,0001		Col-0:GA4+7 vs. arr1,10,12:Mock	<0,0001
Col-0:GA4+7 vs. arr1,10,12:GA4+7	<0,0001		Col-0:GA4+7 vs. arr1,10,12:GA4+7	0.0017		Col-0:GA4+7 vs. arr1,10,12:GA4+7	0.7329		Col-0:GA4+7 vs. arr1,10,12:GA4+7	0.9584
Col-0:GA4+7 vs. CKX1ox:Mock	<0,0001		Col-0:GA4+7 vs. CKX1ox:Mock	<0,0001		Col-0:GA4+7 vs. CKX1ox:Mock	<0,0001		Col-0:GA4+7 vs. CKX1ox:Mock	<0,0001
Col-0:GA4+7 vs. CKX1ox:GA4+7	<0,0001		Col-0:GA4+7 vs. CKX1ox:GA4+7	<0,0001		Col-0:GA4+7 vs. CKX1ox:GA4+7	<0,0001		Col-0:GA4+7 vs. CKX1ox:GA4+7	<0,0001
ga1:Mock vs. ga1:GA4+7	0.0002		ga1:Mock vs. ga1:GA4+7	<0,0001		ga1:Mock vs. ga1:GA4+7	<0,0001		ga1:Mock vs. ga1:GA4+7	<0,0001
ga1:Mock vs. ahk2 ahk3:Mock	0.3151		ga1:Mock vs. ahk2 ahk3:Mock	0.2819		ga1:Mock vs. ahk2 ahk3:Mock	0.3064		ga1:Mock vs. ahk2 ahk3:Mock	0.3098
ga1:Mock vs. ahk2 ahk3:GA4+7	0.5389		ga1:Mock vs. ahk2 ahk3:GA4+7	0.1006		ga1:Mock vs. ahk2 ahk3:GA4+7	0.2219		ga1:Mock vs. ahk2 ahk3:GA4+7	0.0047
ga1:Mock vs. arr1,10,12:Mock	0.4424		ga1:Mock vs. arr1,10,12:Mock	0.9998		ga1:Mock vs. arr1,10,12:Mock	0.9974		ga1:Mock vs. arr1,10,12:Mock	0.9904
ga1:Mock vs. arr1,10,12:GA4+7	0.9462		ga1:Mock vs. arr1,10,12:GA4+7	0.0005		ga1:Mock vs. arr1,10,12:GA4+7	<0,0001		ga1:Mock vs. arr1,10,12:GA4+7	<0,0001
ga1:Mock vs. CKX1ox:Mock	<0,0001		ga1:Mock vs. CKX1ox:Mock	0.0005		ga1:Mock vs. CKX1ox:Mock	<0,0001		ga1:Mock vs. CKX1ox:Mock	<0,0001
ga1:Mock vs. CKX1ox:GA4+7	0.9809		ga1:Mock vs. CKX1ox:GA4+7	>0,9999		ga1:Mock vs. CKX1ox:GA4+7	>0,9999		ga1:Mock vs. CKX1ox:GA4+7	>0,9999
ga1:GA4+7 vs. ahk2 ahk3:Mock	<0,0001		ga1:GA4+7 vs. ahk2 ahk3:Mock	<0,0001		ga1:GA4+7 vs. ahk2 ahk3:Mock	<0,0001		ga1:GA4+7 vs. ahk2 ahk3:Mock	<0,0001
ga1:GA4+7 vs. ahk2 ahk3:GA4+7	0.1712		ga1:GA4+7 vs. ahk2 ahk3:GA4+7	<0,0001		ga1:GA4+7 vs. ahk2 ahk3:GA4+7	<0,0001		ga1:GA4+7 vs. ahk2 ahk3:GA4+7	<0,0001
ga1:GA4+7 vs. arr1,10,12:Mock	<0,0001		ga1:GA4+7 vs. arr1,10,12:Mock	<0,0001		ga1:GA4+7 vs. arr1,10,12:Mock	<0,0001		ga1:GA4+7 vs. arr1,10,12:Mock	<0,0001
ga1:GA4+7 vs. arr1,10,12:GA4+7	<0,0001		ga1:GA4+7 vs. arr1,10,12:GA4+7	<0,0001		ga1:GA4+7 vs. arr1,10,12:GA4+7	0.1543		ga1:GA4+7 vs. arr1,10,12:GA4+7	>0,9999
ga1:GA4+7 vs. CKX1ox:Mock	<0,0001		ga1:GA4+7 vs. CKX1ox:Mock	<0,0001		ga1:GA4+7 vs. CKX1ox:Mock	<0,0001		ga1:GA4+7 vs. CKX1ox:Mock	<0,0001
ga1:GA4+7 vs. CKX1ox:GA4+7	<0,0001		ga1:GA4+7 vs. CKX1ox:GA4+7	<0,0001		ga1:GA4+7 vs. CKX1ox:GA4+7	<0,0001		ga1:GA4+7 vs. CKX1ox:GA4+7	<0,0001
ahk2 ahk3:Mock vs. ahk2 ahk3:GA4+7	0.0004		ahk2 ahk3:Mock vs. ahk2 ahk3:GA4+7	<0,0001		ahk2 ahk3:Mock vs. ahk2 ahk3:GA4+7	<0,0001		ahk2 ahk3:Mock vs. ahk2 ahk3:GA4+7	<0,0001
ahk2 ahk3:Mock vs. arr1,10,12:Mock	>0,9999		ahk2 ahk3:Mock vs. arr1,10,12:Mock	0.0938		ahk2 ahk3:Mock vs. arr1,10,12:Mock	0.0473		ahk2 ahk3:Mock vs. arr1,10,12:Mock	0.0316
ahk2 ahk3:Mock vs. arr1,10,12:GA4+7	0.9839		ahk2 ahk3:Mock vs. arr1,10,12:GA4+7	<0,0001		ahk2 ahk3:Mock vs. arr1,10,12:GA4+7	<0,0001		ahk2 ahk3:Mock vs. arr1,10,12:GA4+7	<0,0001
ahk2 ahk3:Mock vs. CKX1ox:Mock	0.2135		ahk2 ahk3:Mock vs. CKX1ox:Mock	0.5604		ahk2 ahk3:Mock vs. CKX1ox:Mock	0.2353		ahk2 ahk3:Mock vs. CKX1ox:Mock	0.0073
ahk2 ahk3:Mock vs. CKX1ox:GA4+7	0.8858		ahk2 ahk3:Mock vs. CKX1ox:GA4+7	0.1891		ahk2 ahk3:Mock vs. CKX1ox:GA4+7	0.3258		ahk2 ahk3:Mock vs. CKX1ox:GA4+7	0.5069
ahk2 ahk3:GA4+7 vs. arr1,10,12:Mock	0.001		ahk2 ahk3:GA4+7 vs. arr1,10,12:Mock	0.5153		ahk2 ahk3:GA4+7 vs. arr1,10,12:Mock	0.84		ahk2 ahk3:GA4+7 vs. arr1,10,12:Mock	0.2014
ahk2 ahk3:GA4+7 vs. arr1,10,12:GA4+7	0.0231		ahk2 ahk3:GA4+7 vs. arr1,10,12:GA4+7	0.8291		ahk2 ahk3:GA4+7 vs. arr1,10,12:GA4+7	0.0004		ahk2 ahk3:GA4+7 vs. arr1,10,12:GA4+7	<0,0001
ahk2 ahk3:GA4+7 vs. CKX1ox:Mock	<0,0001		ahk2 ahk3:GA4+7 vs. CKX1ox:Mock	<0,0001		ahk2 ahk3:GA4+7 vs. CKX1ox:Mock	<0,0001		ahk2 ahk3:GA4+7 vs. CKX1ox:Mock	<0,0001
ahk2 ahk3:GA4+7 vs. CKX1ox:GA4+7	0.0224		ahk2 ahk3:GA4+7 vs. CKX1ox:GA4+7	0.0506		ahk2 ahk3:GA4+7 vs. CKX1ox:GA4+7	0.0676		ahk2 ahk3:GA4+7 vs. CKX1ox:GA4+7	0.0001
arr1,10,12:Mock vs. arr1,10,12:GA4+7	0.9955		arr1,10,12:Mock vs. arr1,10,12:GA4+7	0.0156		arr1,10,12:Mock vs. arr1,10,12:GA4+7	<0,0001		arr1,10,12:Mock vs. arr1,10,12:GA4+7	<0,0001
arr1,10,12:Mock vs. CKX1ox:Mock	0.1648		arr1,10,12:Mock vs. CKX1ox:Mock	<0,0001		arr1,10,12:Mock vs. CKX1ox:Mock	<0,0001		arr1,10,12:Mock vs. CKX1ox:Mock	<0,0001
arr1,10,12:Mock vs. CKX1ox:GA4+7	0.9503		arr1,10,12:Mock vs. CKX1ox:GA4+7	0.9997		arr1,10,12:Mock vs. CKX1ox:GA4+7	0.9779		arr1,10,12:Mock vs. CKX1ox:GA4+7	0.8516
arr1,10,12:GA4+7 vs. CKX1ox:Mock	0.0086		arr1,10,12:GA4+7 vs. CKX1ox:Mock	<0,0001		arr1,10,12:GA4+7 vs. CKX1ox:Mock	<0,0001		arr1,10,12:GA4+7 vs. CKX1ox:Mock	<0,0001
arr1,10,12:GA4+7 vs. CKX1ox:GA4+7	>0,9999		arr1,10,12:GA4+7 vs. CKX1ox:GA4+7	0.0001		arr1,10,12:GA4+7 vs. CKX1ox:GA4+7	<0,0001		arr1,10,12:GA4+7 vs. CKX1ox:GA4+7	<0,0001
CKX1ox:Mock vs. CKX1ox:GA4+7	0.0008		CKX1ox:Mock vs. CKX1ox:GA4+7	0.0001		CKX1ox:Mock vs. CKX1ox:GA4+7	<0,0001		CKX1ox:Mock vs. CKX1ox:GA4+7	<0,0001

## Sheet: Fig3a,b,d,e,g,h
3a					3b					3d
	GA1					GA2					GA20ox1
	7 dag	14 dag	21 dag			7 dag	14 dag	21 dag			7 dag	14 dag	21 dag
Col-0	1.04029	1.2548	0.951765		Col-0	0.885604	0.584191	0.618425		Col-0	1.5303	0.906267	0.666847
	0.907626	1.07131	1.06117			0.900464	0.602953	0.772505			0.426241	0.724223	1.26817
	1.26087	0.932664	0.873746			1.21601	0.572673	0.839232			0.89153	0.703238	1.17426
	1.05462	1.29561	1.24764			1.11266	0.720874	0.785742			0.698601	1.16073	1.10602
	1.10722	1.20152	1.35792			1.11294	0.838581	0.80001			1.00743	0.909987	1.23325
	0.629373	1.29203	0.855211			0.772326	0.658733	0.680592			1.4459	1.54948	0.844387
CKX1ox	0.213679	0.668851	0.272467		CKX1ox	0.403938	0.541947	0.253722		CKX1ox	0.0542799	0.149731	0.414126
	0.515731	0.638654	0.575054			0.33409	0.554717	0.762716			0.302538	0.193962	0.613656
	0.712377	0.636213	0.217358			0.835568	0.409738	0.000221476			0.207034	0.352224	0.0347709
	0.741152	0.607869	0.526919			0.516	0.448467	0.438854			0.328342	0.27833	0.59026
	0.622772	0.585449	-			0.643219	0.432238	-			0.201036	0.373981	-
	0.72159	0.709878	-			0.628133	0.57087	-			0.176231	0.425345	-
ahk2 ahk3	0.977995	1.20856	1.2948		ahk2 ahk3	0.490888	0.453933	0.448998		ahk2 ahk3	0.261544	1.80603	0.712049
	0.932139	2.20936	1.42028			0.528969	0.306226	0.541203			0.154526	0.411417	0.543644
	0.668859	1.27482	1.2537			0.52298	0.421018	0.498			0.208296	0.443757	0.205913
	0.717197	0.863966	1.49318			0.641124	0.495618	0.516354			0.262828	0.207434	0.520799
	0.644992	1.2395	1.79741			0.692136	0.344878	0.413235			0.154531	0.475375	0.591585
	-	1.23503	-			-	0.365268	-			-	0.387268	-
3e					3g					3h
	GA20ox2					GA3ox1					GA3ox2
	7 dag	14 dag	21 dag			7 dag	14 dag	21 dag			7 dag	14 dag	21 dag
Col-0	1.00834	2.87483	2.35256		Col-0	1.15309	2.40362	2.7334		Col-0	1.09073	2.49434	1.12171
	0.622274	0.920215	3.59642			0.821771	1.68056	4.62152			0.295858	2.31586	1.73462
	1.09857	1.35079	6.35791			1.08576	1.00119	4.52896			1.15536	1.78666	0.970429
	0.936956	1.28324	8.54187			1.32478	2.97402	4.29838			1.02739	1.06649	1.06289
	0.987169	2.00245	7.40007			0.987815	3.24622	4.47638			1.28075	1.14845	1.13468
	1.34669	0.978063	2.83781			0.626783	2.96564	3.01506			1.14992	2.6824	0.97373
CKX1ox	0.620477	1.39078	0.232911		CKX1ox	0.364446	0.598245	0.415226		CKX1ox	0.0514355	0.134057	0.0559969
	0.940545	2.30357	0.623143			0.317105	0.590965	2.42006			1.69664	0.129061	0.0469371
	1.78813	1.36552	0.269445			0.290385	1.27673	1.15258			1.6281	0.3594	0.0289733
	1.25566	1.44968	1.02875			0.420681	1.3834	3.35342			1.02748	0.324961	0.115111
	0.859434	0.904998	-			0.327196	0.933728	-			1.52523	0.490788	-
	1.18761	1.05872	-			0.269182	1.56201	-			1.44636	0.320326	-
ahk2 ahk3	1.28687	0.834935	3.15897		ahk2 ahk3	0.392411	1.6368	2.11971		ahk2 ahk3	2.32885	1.68756	0.879134
	1.31658	1.03182	1.1802			0.439381	0.791234	2.68649			2.12101	0.52049	0.865496
	1.54153	2.35504	1.03717			0.393752	0.696747	0.971436			1.74887	1.00211	0.0493586
	1.24066	1.5384	1.71197			0.473201	0.35561	2.33426			1.07253	0.468903	0.664004
	0.497989	1.36962	1.76008			0.417582	0.54438	1.85243			0.796797	1.01646	0.739738
	-	2.19957	-			-	0.792212	-			-	0.746204	-

## Sheet: Stat_Fig3a,b,d,e,g,h
3a			3b			3d
	7 dag			7 dag			7 dag
ANOVA summary			ANOVA summary			ANOVA summary
F	6.73		F	14.91		F	17.45
P value	0.009		P value	0.0003		P value	0.0002
P value summary	**		P value summary	***		P value summary	***
Significant diff. among means (P < 0.05)?	Yes		Significant diff. among means (P < 0.05)?	Yes		Significant diff. among means (P < 0.05)?	Yes
R squared	0.4902		R squared	0.6804		R squared	0.7137
Dunnett's multiple comparisons test	Adjusted P Value		Dunnett's multiple comparisons test	Adjusted P Value		Dunnett's multiple comparisons test	Adjusted P Value
Col-0 (7) vs. CKX1ox (7)	0.0048		Col-0 (7) vs. CKX1ox (7)	0.0005		Col-0 (7) vs. CKX1ox (7)	0.0003
Col-0 (7) vs. ahk2,3 (7)	0.1633		Col-0 (7) vs. ahk2,3 (7)	0.001		Col-0 (7) vs. ahk2,3 (7)	0.0004
	14 dag			14 dag			14 dag
ANOVA summary			ANOVA summary			ANOVA summary
F	10.51		F	15.81		F	4.768
P value	0.0014		P value	0.0002		P value	0.025
P value summary	**		P value summary	***		P value summary	*
Significant diff. among means (P < 0.05)?	Yes		Significant diff. among means (P < 0.05)?	Yes		Significant diff. among means (P < 0.05)?	Yes
R squared	0.5835		R squared	0.6782		R squared	0.3887
Dunnett's multiple comparisons test	Adjusted P Value		Dunnett's multiple comparisons test	Adjusted P Value		Dunnett's multiple comparisons test	Adjusted P Value
Col-0 (14) vs. CKX1ox (14)	0.0081		Col-0 (14) vs. CKX1ox (14)	0.0054		Col-0 (14) vs. CKX1ox (14)	0.014
Col-0 (14) vs. ahk2,3 (14)	0.4998		Col-0 (14) vs. ahk2,3 (14)	0.0001		Col-0 (14) vs. ahk2,3 (14)	0.2073
	21 dag			21 dag			21 dag
ANOVA summary			ANOVA summary			ANOVA summary
F	30.19		F	6.741		F	11.96
P value	<0,0001		P value	0.0109		P value	0.0011
P value summary	****		P value summary	*		P value summary	**
Significant diff. among means (P < 0.05)?	Yes		Significant diff. among means (P < 0.05)?	Yes		Significant diff. among means (P < 0.05)?	Yes
R squared	0.8342		R squared	0.5291		R squared	0.648
Dunnett's multiple comparisons test	Adjusted P Value		Dunnett's multiple comparisons test	Adjusted P Value		Dunnett's multiple comparisons test	Adjusted P Value
Col-0 (21) vs. CKX1ox (21)	0.0006		Col-0 (21) vs. CKX1ox (21)	0.0087		Col-0 (21) vs. CKX1ox (21)	0.0026
Col-0 (21) vs. ahk2,3 (21)	0.0143		Col-0 (21) vs. ahk2,3 (21)	0.0463		Col-0 (21) vs. ahk2,3 (21)	0.0018
3e			3g			3h
	7 dag			7 dag			7 dag
ANOVA summary			ANOVA summary			ANOVA summary
F	1.721		F	33.18		F	1.681
P value	0.2147		P value	<0,0001		P value	0.2216
P value summary	ns		P value summary	****		P value summary	ns
Significant diff. among means (P < 0.05)?	No		Significant diff. among means (P < 0.05)?	Yes		Significant diff. among means (P < 0.05)?	No
R squared	0.1973		R squared	0.8258		R squared	0.1937
Dunnett's multiple comparisons test	Adjusted P Value		Dunnett's multiple comparisons test	Adjusted P Value		Dunnett's multiple comparisons test	Adjusted P Value
Col-0 (7) vs. CKX1ox (7)	0.1496		Col-0 (7) vs. CKX1ox (7)	<0,0001		Col-0 (7) vs. CKX1ox (7)	0.7061
Col-0 (7) vs. ahk2,3 (7)	0.6782		Col-0 (7) vs. ahk2,3 (7)	<0,0001		Col-0 (7) vs. ahk2,3 (7)	0.156
	14 dag			14 dag			14 dag
ANOVA summary			ANOVA summary			ANOVA summary
F	0.3586		F	11.37		F	17.23
P value	0.7049		P value	0.001		P value	0.0001
P value summary	ns		P value summary	***		P value summary	***
Significant diff. among means (P < 0.05)?	No		Significant diff. among means (P < 0.05)?	Yes		Significant diff. among means (P < 0.05)?	Yes
R squared	0.04873		R squared	0.6026		R squared	0.6967
Dunnett's multiple comparisons test	Adjusted P Value		Dunnett's multiple comparisons test	Adjusted P Value		Dunnett's multiple comparisons test	Adjusted P Value
Col-0 (14) vs. CKX1ox (14)	0.899		Col-0 (14) vs. CKX1ox (14)	0.0039		Col-0 (14) vs. CKX1ox (14)	<0,0001
Col-0 (14) vs. ahk2,3 (14)	0.8516		Col-0 (14) vs. ahk2,3 (14)	0.0009		Col-0 (14) vs. ahk2,3 (14)	0.0048
	21 dag			21 dag			21 dag
ANOVA summary			ANOVA summary			ANOVA summary
F	9.738		F	8.576		F	20.04
P value	0.0031		P value	0.0049		P value	0.0001
P value summary	**		P value summary	**		P value summary	***
Significant diff. among means (P < 0.05)?	Yes		Significant diff. among means (P < 0.05)?	Yes		Significant diff. among means (P < 0.05)?	Yes
R squared	0.6188		R squared	0.5884		R squared	0.7696
Dunnett's multiple comparisons test	Adjusted P Value		Dunnett's multiple comparisons test	Adjusted P Value		Dunnett's multiple comparisons test	Adjusted P Value
Col-0 (21) vs. CKX1ox (21)	0.0028		Col-0 (21) vs. CKX1ox (21)	0.008		Col-0 (21) vs. CKX1ox (21)	<0,0001
Col-0 (21) vs. ahk2,3 (21)	0.0139		Col-0 (21) vs. ahk2,3 (21)	0.0087		Col-0 (21) vs. ahk2,3 (21)	0.0142
The changes in transcript abundance do not pass the threshold of 1.5-fold up- or downregulation. Therefore, statistical significance is not indicated.

[truncated: 6 more sheets: Fig3c,f,i, Stat_Fig3c,f,i, Fig5a, Stat_Fig5a, Fig5b, Stat_Fig5b]
