# Supplementary material for: Cytokinin depends on GA biosynthesis and signaling to regulate different aspects of vegetative phase change in Arabidopsis
Source: Nat Commun. 2025 Jul 8;16:6292. doi: 10.1038/s41467-025-61507-5 (PMC12238502; doi:10.1038/s41467-025-61507-5)
Supplement: Supplementary file 4 — Source Data [file 41467_2025_61507_MOESM4_ESM.zip › Werner et al_Source data_Supplemental Figures.xlsx]

## Sheet: FigS1
S1a					S1b					S1b
	GA3					KAO1					KAO2
	7 dag	14 dag	21 dag			7 dag	14 dag	21 dag			7 dag	14 dag	21 dag
Col-0	1.15224	1.08365	0.525424		Col-0	0.942311	1.07568	0.730094		Col-0	1.12965	1.08265	0.61415
	0.832388	1.22441	0.903655			1.33642	1.10069	1.15653			1.03635	1.3038	1.43172
	1.03123	0.916692	0.761834			0.847355	0.873961	1.05515			0.940539	1.05072	1.24019
	1.07887	1.12764	0.941436			0.958289	0.858483	0.997387			0.907397	1.16129	1.33439
	0.795696	1.21601	1.16295			0.925051	1.46418	1.24843			0.837399	1.05551	1.69192
	1.10957	1.12589	0.50422			0.99057	1.14572	0.998906			1.14867	1.37849	1.11364
CKX1ox	0.775609	1.17037	0.590355		CKX1ox	0.0708651	0.986595	0.120249		CKX1ox	0.0237082	0.701908	0.665738
	0.938677	1.3616	0.912633			0.89015	0.99793	1.66647			0.891042	0.910063	0.618814
	1.06307	0.919983	0.521599			1.117	1.08172	0.00842479			1.02133	0.985391	0.659166
	1.14033	1.01083	0.737291			0.895816	0.942407	1.18678			0.899527	0.979689	0.0497844
	0.97508	0.946734	-			0.855999	1.19547	-			0.920022	1.08792	-
	0.930328	1.21188	-			0.940469	1.04477	-			0.793697	1.00756	-
ahk2 ahk3	1.07764	0.730316	1.09805		ahk2 ahk3	0.945736	0.811624	1.27889		ahk2 ahk3	1.06419	0.825665	1.77426
	1.26577	0.625156	0.8163			1.05957	0.903554	1.16934			1.04867	0.821255	1.43954
	1.23878	0.86061	0.402703			1.03778	1.26363	0.811233			0.983914	1.12698	0.128341
	1.19503	0.933358	1.05491			1.05236	1.04572	1.57219			0.96164	0.29991	1.38558
	1.02029	0.848375	0.868855			1.02359	1.17991	1.61155			0.928669	1.15582	1.65364
	-	0.931008	-			-	1.08531	-			-	1.02363	-

## Sheet: Stat_FigS1
S1a			S1b			S1c
	7 dag			7 dag			7 dag
ANOVA summary			ANOVA summary			ANOVA summary
F	3.273		F	1.543		F	2.055
P value	0.0682		P value	0.2479		P value	0.1651
P value summary	ns		P value summary	ns		P value summary	ns
Significant diff. among means (P < 0.05)?	No		Significant diff. among means (P < 0.05)?	No		Significant diff. among means (P < 0.05)?	No
R squared	0.3186		R squared	0.1807		R squared	0.2269
Dunnett's multiple comparisons test	Adjusted P Value		Dunnett's multiple comparisons test	Adjusted P Value		Dunnett's multiple comparisons test	Adjusted P Value
Col-0 (7) vs. CKX1ox (7)	0.8955		Col-0 (7) vs. CKX1ox (7)	0.2798		Col-0 (7) vs. CKX1ox (7)	0.1655
Col-0 (7) vs. ahk2,3 (7)	0.1088		Col-0 (7) vs. ahk2,3 (7)	0.9807		Col-0 (7) vs. ahk2,3 (7)	0.9998
	14 dag			14 dag			14 dag
ANOVA summary			ANOVA summary			ANOVA summary
F	8.739		F	0.124		F	3.161
P value	0.003		P value	0.8843		P value	0.0715
P value summary	**		P value summary	ns		P value summary	ns
Significant diff. among means (P < 0.05)?	Yes		Significant diff. among means (P < 0.05)?	No		Significant diff. among means (P < 0.05)?	No
R squared	0.5382		R squared	0.01626		R squared	0.2965
Dunnett's multiple comparisons test	Adjusted P Value		Dunnett's multiple comparisons test	Adjusted P Value		Dunnett's multiple comparisons test	Adjusted P Value
Col-0 (14) vs. CKX1ox (14)	0.9831		Col-0 (14) vs. CKX1ox (14)	0.858		Col-0 (14) vs. CKX1ox (14)	0.1492
Col-0 (14) vs. ahk2,3 (14)	0.0041		Col-0 (14) vs. ahk2,3 (14)	0.8958		Col-0 (14) vs. ahk2,3 (14)	0.0534
	21 dag			21 dag			21 dag
ANOVA summary			ANOVA summary			ANOVA summary
F	0.4733		F	1.539		F	3.777
P value	0.6341		P value	0.2541		P value	0.0534
P value summary	ns		P value summary	ns		P value summary	ns
Significant diff. among means (P < 0.05)?	No		Significant diff. among means (P < 0.05)?	No		Significant diff. among means (P < 0.05)?	No
R squared	0.07311		R squared	0.2042		R squared	0.3863
Dunnett's multiple comparisons test	Adjusted P Value		Dunnett's multiple comparisons test	Adjusted P Value		Dunnett's multiple comparisons test	Adjusted P Value
Col-0 (21) vs. CKX1ox (21)	0.7277		Col-0 (21) vs. CKX1ox (21)	0.5558		Col-0 (21) vs. CKX1ox (21)	0.0585
Col-0 (21) vs. ahk2,3 (21)	0.929		Col-0 (21) vs. ahk2,3 (21)	0.5793		Col-0 (21) vs. ahk2,3 (21)	0.9872
The changes in transcript abundance do not pass the threshold of 1.5-fold up- or downregulation. Therefore, statistical significance is not indicated.

## Sheet: FigS2a,b
S2a					S2b
	GA2ox1					GA2ox2
	7 dag	14 dag	21 dag			7 dag	14 dag	21 dag
Col-0	0.923493	0.467333	0.375198		Col-0	0.613724	0.445223	0.278148
	0.840588	0.292719	0.509778			0.465421	0.249498	0.352119
	1.20835	0.405369	0.503895			1.2075	0.268259	0.415551
	1.20844	0.490055	0.401103			2.34003	1.1669	0.258524
	1.04829	0.26745	0.346813			0.955445	0.978287	0.35584
	0.77083	0.534194	0.263021			0.41788	0.370908	0.303583
CKX1ox	0.168373	0.159937	0.0251712		CKX1ox	0.187044	0.779622	0.131846
	0.301014	0.160674	0.0335384			0.1078	0.554384	0.57209
	0.328834	0.0879749	0.0576251			0.305197	0.151553	0.148915
	0.332034	0.123717	0.0852719			0.221787	0.41796	0.366726
	0.302223	0.0836061	-			0.139813	0.114102	-
	0.265313	0.156509	-			0.44353	0.150867	-
ahk2 ahk3	0.315316	0.706068	0.0951652		ahk2 ahk3	0.165901	0.421779	0.157873
	0.23885	0.165144	0.0592603			0.349956	0.804406	0.2001
	0.302164	0.119815	0.0391311			0.560103	0.136744	0.176108
	0.251734	0.0730429	0.0535023			0.195242	0.14939	0.1992
	0.295203	0.106747	0.055857			0.312792	0.125941	0.251456
	-	0.158923	-			-	0.640504	-

## Sheet: Stat_FigS2a,b
S2a			S2b
	7 dag			7 dag
ANOVA summary			ANOVA summary
F	71.62		F	5.212
P value	<0,0001		P value	0.0203
P value summary	****		P value summary	*
Significant diff. among means (P < 0.05)?	Yes		Significant diff. among means (P < 0.05)?	Yes
R squared	0.911		R squared	0.4268
Dunnett's multiple comparisons test	Adjusted P Value		Dunnett's multiple comparisons test	Adjusted P Value
Col-0 (7) vs. CKX1ox (7)	<0,0001		Col-0 (7) vs. CKX1ox (7)	0.0188
Col-0 (7) vs. ahk2,3 (7)	<0,0001		Col-0 (7) vs. ahk2,3 (7)	0.0441
	14 dag			14 dag
ANOVA summary			ANOVA summary
F	40.43		F	0.8431
P value	<0,0001		P value	0.4498
P value summary	****		P value summary	ns
Significant diff. among means (P < 0.05)?	Yes		Significant diff. among means (P < 0.05)?	No
R squared	0.8524		R squared	0.1011
Dunnett's multiple comparisons test	Adjusted P Value		Dunnett's multiple comparisons test	Adjusted P Value
Col-0 (14) vs. CKX1ox (14)	<0,0001		Col-0 (14) vs. CKX1ox (14)	0.4169
Col-0 (14) vs. ahk2,3 (14)	<0,0001		Col-0 (14) vs. ahk2,3 (14)	0.4736
	21 dag			21 dag
ANOVA summary			ANOVA summary
F	52.15		F	2.007
P value	<0,0001		P value	0.1771
P value summary	****		P value summary	ns
Significant diff. among means (P < 0.05)?	Yes		Significant diff. among means (P < 0.05)?	No
R squared	0.8968		R squared	0.2507
Dunnett's multiple comparisons test	Adjusted P Value		Dunnett's multiple comparisons test	Adjusted P Value
Col-0 (21) vs. CKX1ox (21)	<0,0001		Col-0 (21) vs. CKX1ox (21)	0.9351
Col-0 (21) vs. ahk2,3 (21)	<0,0001		Col-0 (21) vs. ahk2,3 (21)	0.1394

## Sheet: FigS2c
S2c
	GA20ox1				GA20ox2
h	0	0.5	1	2	0	0.5	1	2
Fold change	0.642169	1.64525	1.28017	0.889821	0.854706	1.59103	2.03687	1.98107
	0.783384	1.40191	0.612956	0.992653	1.44616	1.50935	2.76234	1.7065
	1.34313	1.23039	0.703063	1.13548	1.00426	1.24289	1.72197	1.89108
	0.965271	1.47389	1.04101	0.939817	1.06543	1.6897	2.25871	2.21907
	1.03203	0.810838	0.975363	0.69548	0.993245	1.02837	1.95558	1.89674
	1.23401	1.82137	0.88519	1.35463	0.636192	1.21168	2.43738	1.79373

## Sheet: Stat_FigS2c
S2c
	GA2ox1
ANOVA summary
F	3.707
P value	0.0286
P value summary	*
Significant diff. among means (P < 0.05)?	Yes
R squared	0.3573
Dunnett's multiple comparisons test	Adjusted P Value
0,0 vs. 0,5	0.0539
0,0 vs. 1,0	0.9129
0,0 vs. 2,0	>0,9999
	GA2ox2
ANOVA summary
F	22.49
P value	<0,0001
P value summary	****
Significant diff. among means (P < 0.05)?	Yes
R squared	0.7714
Dunnett's multiple comparisons test	Adjusted P Value
0,0 vs. 0,5	0.0702
0,0 vs. 1,0	<0,0001
0,0 vs. 2,0	<0,0001

## Sheet: FigS3
S3a					S3b
	Total GAs [nmol/g FW]					Bioactive GAs [nmol/g FW]
	7 dag	14 dag	21 dag			7 dag	14 dag	21 dag
Col-0	1524.3	990.089	920.189		Col-0	546.347	352.506	303.727
	1274.51	1110.12	779.313			456.939	317.281	272.379
	1204.33	1382.33	1057.28			398.192	500.015	365.213
	1213.55	1215.98	939.581			467.9	420.156	264.755
	1241.97	1148.05	909.075			583.286	455.806	382.818
CKX1ox	1420.62	1298.75	1100.27		CKX1ox	459.683	337.18	328.631
	902.758	952.246	1292.69			310.025	260.617	412.203
	991.099	830.581	738.867			423.564	227.364	259.619
	913.653	738.108	858.185			363.883	237.824	328.794
	1642.84	993.537	804.932			706.473	314.357	216.68
ahk2 ahk3	1603.77	1122.79	1121.8		ahk2 ahk3	502.071	437.939	269.76
	1534.92	1295.21	1039.23			523.646	536.34	238.465
	1419.24	1267.53	1466.18			522.732	317.42	319.39
	1568.82	1279.68	1079.71			585.895	370.504	200.091
	1202.35	1499.38	1069.55			372.165	442.452	234.156
S3c					S3d
	Total GAs [nmol/g FW]					Bioactive GAs [nmol/g FW]
	7 dag	14 dag	21 dag			7 dag	14 dag	21 dag
Col-0	831.092	552.451	562.709		Col-0	693.21	437.638	357.48
	663.57	657.372	461.231			610.943	452.746	318.082
	639.302	780.732	656.247			565.031	601.602	401.036
	704.629	585.83	661.494			508.926	630.145	278.087
	688.632	586.938	500.689			553.336	561.115	408.386
CKX1ox	1258.75	732.752	506.145		CKX1ox	161.87	566	594.127
	726.212	480.185	638.347			176.546	472.061	654.345
	824.175	473.781	376.88			166.925	356.801	361.988
	632.89	439.791	491.734			280.763	298.317	366.451
	1218.36	662.034	482.637			424.477	331.503	322.295
ahk2 ahk3	1203.83	601.558	576.607		ahk2 ahk3	399.94	521.23	545.193
	1134.64	716.392	545.543			400.285	578.816	493.685
	979.965	757.297	589.757			439.278	510.236	876.419
	1090.33	769.231	508.379			478.487	510.445	571.328
	884.373	1015.3	503.365			317.978	484.078	566.181

## Sheet: Stat_FigS3
S3a			S3b			S3c			S3d
	7 dag			7 dag			7 dag			7 dag
Kruskal-Wallis test			Kruskal-Wallis test			Kruskal-Wallis test			Kruskal-Wallis test
P value	0.3304		P value	0.4815		P value	0.0531		P value	0.0001
Exact or approximate P value?	Exact		Exact or approximate P value?	Exact		Exact or approximate P value?	Exact		Exact or approximate P value?	Exact
P value summary	ns		P value summary	ns		P value summary	ns		P value summary	***
Do the medians vary signif. (P < 0.05)?	No		Do the medians vary signif. (P < 0.05)?	No		Do the medians vary signif. (P < 0.05)?	No		Do the medians vary signif. (P < 0.05)?	Yes
Number of groups	3		Number of groups	3		Number of groups	3		Number of groups	3
Kruskal-Wallis statistic	2.34		Kruskal-Wallis statistic	1.58		Kruskal-Wallis statistic	5.58		Kruskal-Wallis statistic	11.18
Two-stage linear step-up procedure of Benjamini, Krieger and Yekutieli	q value		Two-stage linear step-up procedure of Benjamini, Krieger and Yekutieli	q value		Two-stage linear step-up procedure of Benjamini, Krieger and Yekutieli	q value		Two-stage linear step-up procedure of Benjamini, Krieger and Yekutieli	q value
Col-0 (7) vs. CKX1ox (7)	0.7049		Col-0 (7) vs. CKX1ox (7)	0.7517		Col-0 (7) vs. CKX1ox (7)	0.0722		Col-0 (7) vs. CKX1ox (7)	0.0009
Col-0 (7) vs. ahk2 ahk3 (7)	0.6066		Col-0 (7) vs. ahk2 ahk3 (7)	0.8162		Col-0 (7) vs. ahk2 ahk3 (7)	0.0206		Col-0 (7) vs. ahk2 ahk3 (7)	0.0251
	14 dag			14 dag			14 dag			14 dag
Kruskal-Wallis test			Kruskal-Wallis test			Kruskal-Wallis test			Kruskal-Wallis test
P value	0.0886		P value	0.0105		P value	0.0807		P value	0.1503
Exact or approximate P value?	Exact		Exact or approximate P value?	Exact		Exact or approximate P value?	Exact		Exact or approximate P value?	Exact
P value summary	ns		P value summary	*		P value summary	ns		P value summary	ns
Do the medians vary signif. (P < 0.05)?	No		Do the medians vary signif. (P < 0.05)?	Yes		Do the medians vary signif. (P < 0.05)?	No		Do the medians vary signif. (P < 0.05)?	No
Number of groups	3		Number of groups	3		Number of groups	3		Number of groups	3
Kruskal-Wallis statistic	4.82		Kruskal-Wallis statistic	7.98		Kruskal-Wallis statistic	4.94		Kruskal-Wallis statistic	3.86
Two-stage linear step-up procedure of Benjamini, Krieger and Yekutieli	q value		Two-stage linear step-up procedure of Benjamini, Krieger and Yekutieli	q value		Two-stage linear step-up procedure of Benjamini, Krieger and Yekutieli	q value		Two-stage linear step-up procedure of Benjamini, Krieger and Yekutieli	q value
Col-0 (14) vs. CKX1ox (14)	0.3383		Col-0 (14) vs. CKX1ox (14)	0.0206		Col-0 (14) vs. CKX1ox (14)	0.4585		Col-0 (14) vs. CKX1ox (14)	0.1619
Col-0 (14) vs. ahk2 ahk3 (14)	0.3383		Col-0 (14) vs. ahk2 ahk3 (14)	0.4368		Col-0 (14) vs. ahk2 ahk3 (14)	0.3303		Col-0 (14) vs. ahk2 ahk3 (14)	0.9319
	21 dag			21 dag			21 dag			21 dag
Kruskal-Wallis test			Kruskal-Wallis test			Kruskal-Wallis test			Kruskal-Wallis test
P value	0.1055		P value	0.1773		P value	0.3709		P value	0.038
Exact or approximate P value?	Exact		Exact or approximate P value?	Exact		Exact or approximate P value?	Exact		Exact or approximate P value?	Exact
P value summary	ns		P value summary	ns		P value summary	ns		P value summary	*
Do the medians vary signif. (P < 0.05)?	No		Do the medians vary signif. (P < 0.05)?	No		Do the medians vary signif. (P < 0.05)?	No		Do the medians vary signif. (P < 0.05)?	Yes
Number of groups	3		Number of groups	3		Number of groups	3		Number of groups	3
Kruskal-Wallis statistic	4.46		Kruskal-Wallis statistic	3.5		Kruskal-Wallis statistic	2.16		Kruskal-Wallis statistic	6.14
Two-stage linear step-up procedure of Benjamini, Krieger and Yekutieli	q value		Two-stage linear step-up procedure of Benjamini, Krieger and Yekutieli	q value		Two-stage linear step-up procedure of Benjamini, Krieger and Yekutieli	q value		Two-stage linear step-up procedure of Benjamini, Krieger and Yekutieli	q value
Col-0 (21) vs. CKX1ox (21)	0.7599		Col-0 (21) vs. CKX1ox (21)	0.7599		Col-0 (21) vs. CKX1ox (21)	0.4265		Col-0 (21) vs. CKX1ox (21)	0.094
Col-0 (21) vs. ahk2 ahk3 (21)	0.1002		Col-0 (21) vs. ahk2 ahk3 (21)	0.1619		Col-0 (21) vs. ahk2 ahk3 (21)	>0,9999		Col-0 (21) vs. ahk2 ahk3 (21)	0.014

## Sheet: FigS4
S4
Col-0	rock2	gid1b gid1c	rock2 gid1b,c
7	6	15	22
8	6	11	12
10	6	11	11
10	7	12	9
10	7	19	12
11	7	13	10
10	7	10	15
10	6	18	11
8	6	13	11
8	6	11	9
11	6	15	8
8	6	11	9
8	7	11	11
8	6	14	10
9	5	11	8
9	6	13	9
8	8	10	11
8	7	13	10
7	7	13	11
10	7	13	9
8	6	15	11
8	6	17	7
8	7	13	8
9	8	10	8
7	7	13	10
10	7	12	10
7	8	13	8
		12	10
		13

## Sheet: Stat_FigS4
S4
Kruskal-Wallis test
P value	<0,0001
Exact or approximate P value?	Approximate
P value summary	****
Do the medians vary signif. (P < 0.05)?	Yes
Number of groups	4
Kruskal-Wallis statistic	82.21
Two-stage linear step-up procedure of Benjamini, Krieger and Yekutieli	q value
Col-0 vs. rock2	0.0005
Col-0 vs. gid1b,c	<0,0001
Col-0 vs. rock2 gid1b,c	0.0438
rock2 vs. gid1b,c	<0,0001
rock2 vs. rock2 gid1b,c	<0,0001
gid1b,c vs. rock2 gid1b,c	0.0019

[truncated: 7 more sheets: FigS5, Stat_FigS5, FigS6a,c, Stat_FigS6a,c, FigS6b,d, Stat_FigS6b,d, FigS7a]
